# Supplementary material for: From an election to an insurrection: Investigating differential engagement and sentiment in the #defundthepolice and #defendthepolice network on Twitter
Source: PLoS One. 2024 Mar 21;19(3):e0289041. doi: 10.1371/journal.pone.0289041 (PMC10956855; doi:10.1371/journal.pone.0289041)
Supplement: S1 Data — (CSV) [file pone.0289041.s008.csv]

	v1	v2	tweet_date	year	month	day	tweet	rel	url	hashtag	tweet_week	opp_hashtag	tweet_id	c	retweet	anger	disgust	fear	trust	negative.x	positive.x	bing	negative.y	positive.y	bing_noP	afinn	afinn_noP	defend	defund	defend_totalv1	defund_totalv1	bothsame_totalv1	defend_everv1	defund_everv1	bothsame_everv1	defend_totalv2	defund_totalv2	bothsame_totalv2	defend_everv2	defund_everv2	bothsame_everv2	bothever_totalv1	bothever_everv1	bothever_totalv2	bothever_everv2	defendtodefund_ratiov1	defundtodefend_ratiov1	defendtodefund_ratiov2	defundtodefend_ratiov2
1	mcallister	bikelanediary	2020-08-30	2020	8	30	RT @BikeLaneDiary: Photos: Huge Anti-black Racism March in Toronto on Bloor Street #DefundThePolice #JUSTICEFORREGIS #BlackLivesMatter http…	Mentions	https://twitter.com/#!/mcallister/status/1299937384952410113	defund	35-2020	0	4	RT	1	0	0	0	0	1	0	-1	1	0	-1	-3	-3	0	1	0	1	0	0	1	0	0	14	0	0	1	0	0	0	0	0	0	1	0	14
2	sbenfit	congressmanhice	2020-08-30	2020	8	30	RT @CongressmanHice: Incredible law enforcement story in Georgia this week. This is why we #DEFENDThePolice. Who will protect the most vu…	Mentions	https://twitter.com/#!/sbenfit/status/1299937445564227584	defund	35-2020	1	5	RT	1	0	0	0	1	0	2	2	0	2	2	1	1	1	1	2	1	1	1	1	1	278	35	34	1	1	1	2	1	279	1	2	0.5	7.94285714285714	0.12589928057554
3	guichapt	windyangel14	2020-08-30	2020	8	30	RT @windyangel14: <U+C624><U+B298> <U+CE5C><U+AD6C><U+AC00> <U+C2DC><U+C704><U+C5D0><U+C11C> <U+BCF8><U+AC83><U+314B><U+314B><U+314B><U+314B><U+314B> #DefundThePolice	Mentions	https://twitter.com/#!/guichapt/status/1299937475645898753	defund	35-2020	0	6	RT	1	0	0	0	0	NA	NA	0	NA	NA	0	0	0	0	1	0	1	0	0	1	0	0	59	0	0	1	0	0	0	0	0	0	1	0	35
4	grahamdyette	windyangel14	2020-08-30	2020	8	30	RT @windyangel14: <U+C624><U+B298> <U+CE5C><U+AD6C><U+AC00> <U+C2DC><U+C704><U+C5D0><U+C11C> <U+BCF8><U+AC83><U+314B><U+314B><U+314B><U+314B><U+314B> #DefundThePolice	Mentions	https://twitter.com/#!/grahamdyette/status/1299937766562619393	defund	35-2020	0	9	RT	1	0	0	0	0	NA	NA	0	NA	NA	0	0	0	0	1	0	1	0	0	1	0	0	59	0	0	1	0	0	0	0	0	0	1	0	59
5	thisbearbites	4apeoplesparty	2020-08-30	2020	8	30	RT @4aPeoplesParty: Jacob Blake was trying to break up a fight between two women, moments before he was tased and shot several times in his…	Mentions	https://twitter.com/#!/thisbearbites/status/1299938058800779265	defund	35-2020	0	10	RT	1	2	0	2	0	1	0	-1	1	0	-1	-1	-1	0	1	0	1	0	0	1	0	0	3	0	0	1	0	0	0	0	0	0	1	0	59
6	usdiyona	chadwickboseman	2020-08-30	2020	8	30	RT @chadwickboseman: Read our letter and full list of demands at #Hollywood4BlackLives #DefundThePolice	Mentions	https://twitter.com/#!/usdiyona/status/1299938064018542593	defund	35-2020	0	11	RT	1	0	0	0	0	NA	NA	0	NA	NA	0	-1	-1	0	1	0	1	0	0	1	0	0	206	0	0	1	0	0	0	0	0	0	1	0	3
7	candice87287367	cbcnews	2020-08-30	2020	8	30	RT @BillyJoyce1976: THIS is happening in Ottawa right now, but @CBCNews is busy covering #DefundThePolice rallies with 100 people and claim…	Mentions	https://twitter.com/#!/candice87287367/status/1299938083891228673	defund	35-2020	0	13	RT	1	0	0	0	0	NA	NA	0	NA	NA	0	0	0	0	1	0	2	0	0	1	0	0	35	0	0	1	0	0	0	0	0	0	1	0	206
8	candice87287367	billyjoyce1976	2020-08-30	2020	8	30	RT @BillyJoyce1976: THIS is happening in Ottawa right now, but @CBCNews is busy covering #DefundThePolice rallies with 100 people and claim…	Mentions	https://twitter.com/#!/candice87287367/status/1299938083891228673	defund	35-2020	0	14	RT	1	0	0	0	0	NA	NA	0	NA	NA	0	0	0	0	1	0	2	0	0	1	0	0	32	0	0	1	0	0	0	0	0	0	2	0	35
9	jayboy07	darrylstephens	2020-08-30	2020	8	30	RT @darrylstephens: #DefundThePolice	Mentions	https://twitter.com/#!/jayboy07/status/1299938124492083206	defund	35-2020	0	15	RT	1	0	0	0	0	NA	NA	0	NA	NA	0	0	0	0	1	0	1	0	0	1	0	0	106	0	0	1	0	0	0	0	0	0	2	0	32
10	beth0168	pismo_b	2020-08-30	2020	8	30	RT @Pismo_B: Police Officers save a 9-month-old baby, after finding him to be unconscious, during a traffic stop. D-RATS - But we have to…	Mentions	https://twitter.com/#!/beth0168/status/1299938295900667905	defund	35-2020	0	16	RT	1	0	0	1	2	NA	NA	0	NA	NA	0	1	1	0	1	0	1	0	0	1	0	1	73	0	1	1	0	0	0	0	0	0	1	0.0136986301369863	73
11	stephaniepetri1	chuckmodi1	2020-08-30	2020	8	30	RT @ChuckModi1: Ty’s analysis is blowing up. Thrilled for others to know what all the protesters in DC already know. His position on #Defun…	Mentions	https://twitter.com/#!/stephaniepetri1/status/1299938404424179712	defund	35-2020	0	18	RT	1	0	0	0	0	0	1	1	0	1	1	3	3	0	1	0	1	0	0	1	0	0	262	0	0	1	0	0	0	0	0	0	1	0	106
12	newshounddet	minsooklee	2020-08-30	2020	8	30	RT @minsooklee: This is the RCMP's wellness check. Battering in and swinging an axe. #DefundThePolice #DefundTheRCMP	Mentions	https://twitter.com/#!/newshounddet/status/1299938469809131520	defund	35-2020	0	19	RT	1	0	0	0	0	1	0	-1	1	0	-1	-1	-1	0	1	0	1	0	0	1	0	0	8	0	0	1	0	0	0	0	0	0	1	0	73
13	jablesse	chescaleigh	2020-08-30	2020	8	30	RT @chescaleigh: For the finale of our #MTVDecoded policing mini-series, we break down how #DefundThePolice isn’t just about police violenc…	Mentions	https://twitter.com/#!/jablesse/status/1299938477618925568	defund	35-2020	0	20	RT	1	0	0	1	2	1	0	-1	1	0	-1	0	0	0	1	0	1	0	0	1	0	0	46	0	0	1	0	0	0	0	0	0	1	0	262
14	lord_suwi	darrylstephens	2020-08-30	2020	8	30	RT @darrylstephens: #DefundThePolice	Mentions	https://twitter.com/#!/lord_suwi/status/1299938501010567169	defund	35-2020	0	22	RT	1	0	0	0	0	NA	NA	0	NA	NA	0	0	0	0	1	0	2	0	0	1	0	0	106	0	0	1	0	0	0	0	0	0	1	0	8
15	hand_elizabeth	theoneronin1	2020-08-30	2020	8	30	RT @theoneronin1: #DefundThePolice and make praise at my dead Lord’s shrine. Also, Fvck monarchs.	Mentions	https://twitter.com/#!/hand_elizabeth/status/1299938636729851904	defund	35-2020	0	25	RT	1	0	0	0	1	1	1	0	1	1	0	0	0	0	1	0	1	0	0	1	0	0	8	0	0	1	0	0	0	0	0	0	2	0	46
16	bagel_blanket	slydesilva	2020-08-30	2020	8	30	RT @slydesilva: “Community Policing” #seattlepolice #defundSPD #DefundThePolice	Mentions	https://twitter.com/#!/bagel_blanket/status/1299938693914927105	defund	35-2020	0	26	RT	1	0	0	0	0	NA	NA	0	NA	NA	0	0	0	0	1	1	2	0	1	1	0	0	6	0	0	1	0	0	0	0	0	0.5	2	0	106
17	alexhammy209	ergoat	2020-08-30	2020	8	30	RT @Ergoat: Oh so the #TrailBlazers played today? Good. Clearly the NBA restarting the playoffs is the most important thing happening in…	Mentions	https://twitter.com/#!/alexhammy209/status/1299938694313332736	defund	35-2020	0	27	RT	1	0	0	0	0	NA	NA	0	NA	NA	0	0	0	0	1	0	1	0	0	1	0	0	2	0	0	1	0	0	0	0	0	0	1	0	8
18	atlibxosetarrio	jaggimontreal	2020-08-30	2020	8	30	RT @JaggiMontreal: The racist John A. Macdonald statue in Montreal has fallen! It was removed minutes ago by anonymous protesters at the en…	Mentions	https://twitter.com/#!/atlibxosetarrio/status/1299938786739204097	defund	35-2020	0	28	RT	1	0	1	0	0	2	0	-2	2	0	-2	-7	-7	0	1	0	1	0	0	1	0	0	57	0	0	1	0	0	0	0	0	0	2	0	6
19	galaamericana	pismo_b	2020-08-30	2020	8	30	RT @Pismo_B: Police Officers save a 9-month-old baby, after finding him to be unconscious, during a traffic stop. D-RATS - But we have to…	Mentions	https://twitter.com/#!/galaamericana/status/1299938886655844357	defund	35-2020	0	29	RT	1	0	0	1	2	NA	NA	0	NA	NA	0	1	1	0	1	0	1	0	0	1	0	1	73	0	1	1	0	0	0	0	0	0	1	0.0136986301369863	73
20	perpetualwhy	aunna33	2020-08-30	2020	8	30	RT @aunna33: When one State Police budget is the equivalent of a countries Military budget we have a freaking problem. #DefundThePolice htt…	Mentions	https://twitter.com/#!/perpetualwhy/status/1299938958336503810	defund	35-2020	0	30	RT	1	0	0	2	3	1	0	-1	1	0	-1	0	0	0	1	0	1	0	0	1	0	0	3	0	0	1	0	0	0	0	0	0	1	0	2
21	mwangp01	darrylstephens	2020-08-30	2020	8	30	RT @darrylstephens: #DefundThePolice	Mentions	https://twitter.com/#!/mwangp01/status/1299939353880338432	defund	35-2020	0	35	RT	1	0	0	0	0	NA	NA	0	NA	NA	0	0	0	0	1	0	1	0	0	1	0	0	106	0	0	1	0	0	0	0	0	0	1	0	57
22	spectreproxy	petermerlincane	2020-08-30	2020	8	30	RT @PeterMerlinCane: The biggest domestic terrorism threat to America comes from the police. If you are in any doubt, read this thread: htt…	Mentions	https://twitter.com/#!/spectreproxy/status/1299939501914161152	defund	35-2020	0	36	RT	1	2	1	4	2	3	0	-3	3	0	-3	-3	-3	0	1	0	1	0	0	1	0	0	86	0	0	1	0	0	0	0	0	0	1	0	73
23	politicalbee	rebecca82375813	2020-08-30	2020	8	30	RT @Rebecca82375813: Black People Nearly Twice as Likely as Whites to Be Arrested at #PortlandProtests” #DefundThePolice #BlackLivesMatter…	Mentions	https://twitter.com/#!/politicalbee/status/1299939639906664448	defund	35-2020	0	38	RT	1	0	0	0	0	NA	NA	0	NA	NA	0	-3	-3	0	1	0	1	0	0	1	0	0	6	0	0	1	0	0	0	0	0	0	1	0	3
24	kukulkasue	pismo_b	2020-08-30	2020	8	30	RT @Pismo_B: Police Officers save a 9-month-old baby, after finding him to be unconscious, during a traffic stop. D-RATS - But we have to…	Mentions	https://twitter.com/#!/kukulkasue/status/1299939675587653632	defund	35-2020	0	39	RT	1	0	0	1	2	NA	NA	0	NA	NA	0	1	1	0	1	0	1	0	0	1	0	1	73	0	1	1	0	0	0	0	0	0	1	0.0136986301369863	73
25	texas_chris_w	jim_jordan	2020-08-30	2020	8	30	RT @Jim_Jordan: What happens to Senator Paul if Democrats #DefundThePolice? What about you and your family? Your church? Your school? Y…	Mentions	https://twitter.com/#!/texas_chris_w/status/1299939734391795712	defund	35-2020	0	41	RT	1	0	0	0	2	NA	NA	0	NA	NA	0	0	0	0	1	0	1	0	0	1	0	0	1424	0	0	1	0	0	0	0	0	0	1	0	106
26	santacruzartist	4evernevertrump	2020-08-30	2020	8	30	RT @4everNeverTrump: #DefundThePolice. I don't give a shit if this is a "problematic" slogan. If police departments are willing to take th…	Mentions	https://twitter.com/#!/santacruzartist/status/1299940112789200897	defund	35-2020	0	46	RT	1	1	1	1	1	2	0	-2	2	0	-2	-4	-4	0	1	0	1	0	0	1	0	0	1	0	0	1	0	0	0	0	0	0	1	0	86
27	begoniaarizona	terrence_str	2020-08-30	2020	8	30	RT @Terrence_STR: Here’s video of #Kenosha Sheriff David Beth being pressured to watch the video of the shooting AT THE SCENE OF THE SHOOTI…	Mentions	https://twitter.com/#!/begoniaarizona/status/1299940136000520192	defund	35-2020	0	47	RT	1	1	0	2	1	NA	NA	0	NA	NA	0	-2	-2	0	1	0	6	0	0	1	0	0	21	0	0	1	0	0	0	0	0	0	1	0	6
28	petfish	caicai84407272	2020-08-30	2020	8	30	RT @caicai84407272: Wtf…… #PoliceBrutality #DefundThePolice #HumanRights #JacobBlake #PortlandProtest #SeattleProtest #dcprotest	Mentions	https://twitter.com/#!/petfish/status/1299940247174742017	defund	35-2020	0	48	RT	1	0	0	0	0	NA	NA	0	NA	NA	0	-4	-4	0	1	0	1	0	0	1	0	0	3	0	0	1	0	0	0	0	0	0	1	0	73
29	rodyonehalf	jaggimontreal	2020-08-30	2020	8	30	RT @JaggiMontreal: The racist John A. Macdonald statue in Montreal has fallen! It was removed minutes ago by anonymous protesters at the en…	Mentions	https://twitter.com/#!/rodyonehalf/status/1299940299037261830	defund	35-2020	0	49	RT	1	0	1	0	0	2	0	-2	2	0	-2	-7	-7	0	1	0	2	0	0	1	0	0	57	0	0	1	0	0	0	0	0	0	6	0	1424
30	gd49er	realdonaldtrump	2020-08-30	2020	8	30	RT @galacticaactual: <U+0001F3B6>Ryan has a new song out supporting our LEOs!<U+0001F3B6> President @realDonaldTrump wants #LawAndOrder! Joe #Biden supports…	Mentions	https://twitter.com/#!/gd49er/status/1299940332403007494	defund	35-2020	0	50	RT	1	0	0	0	2	0	2	2	0	2	2	3	3	0	1	4	2	0	1	1	0	1104	66	0	1	1	0	0	0	0	0	2	0.5	16.7272727272727	0.0597826086956522
31	gd49er	galacticaactual	2020-08-30	2020	8	30	RT @galacticaactual: <U+0001F3B6>Ryan has a new song out supporting our LEOs!<U+0001F3B6> President @realDonaldTrump wants #LawAndOrder! Joe #Biden supports…	Mentions	https://twitter.com/#!/gd49er/status/1299940332403007494	defund	35-2020	0	51	RT	1	0	0	0	2	0	2	2	0	2	2	3	3	0	1	4	2	0	1	1	0	0	2	0	0	1	0	0	0	0	0	2	0.5	0	1
32	yolanda_bonnell	notanotherblk	2020-08-30	2020	8	30	RT @notanotherblk: Amazing day TORONTO! We have made history today nationwide! The revolution is alive and strong! Defund, disarm, dismantl…	Mentions	https://twitter.com/#!/yolanda_bonnell/status/1299940536820862976	defund	35-2020	0	52	RT	1	1	0	1	1	1	2	1	1	2	1	7	7	0	1	0	1	0	0	1	0	0	96	0	0	1	0	0	0	0	0	0	1	0	21
33	kourosh15915126	jim_jordan	2020-08-30	2020	8	30	RT @Jim_Jordan: What happens to Senator Paul if Democrats #DefundThePolice? What about you and your family? Your church? Your school? Y…	Mentions	https://twitter.com/#!/kourosh15915126/status/1299940570773757953	defund	35-2020	0	53	RT	1	0	0	0	2	NA	NA	0	NA	NA	0	0	0	0	1	0	4	0	0	1	0	0	1424	0	0	1	0	0	0	0	0	0	2	0	3
34	crgallinger	mrahmednurali	2020-08-30	2020	8	30	RT @MrAhmednurAli: I see Canada's indigenous people are still overlooked. None of my heroes committed genocide. If yours did, then you nee…	Mentions	https://twitter.com/#!/crgallinger/status/1299940606685229056	defund	35-2020	0	54	RT	1	0	0	0	1	1	0	-1	1	0	-1	2	2	0	1	0	1	0	0	1	0	0	9	0	0	1	0	0	0	0	0	0	2	0	57
35	danielladuero	jeniiiii_matias	2020-08-30	2020	8	30	RT @jeniiiii_matias: so she bites him and first thing he does is PUNCH HER????? do you know how many nurses get punched and hit everyday???…	Mentions	https://twitter.com/#!/danielladuero/status/1299940752705966080	defund	35-2020	0	55	RT	1	2	0	1	0	1	0	-1	1	0	-1	0	0	0	1	0	1	0	0	1	0	0	17	0	0	1	0	0	0	0	0	0	2	0	66
36	henryjdietz	slydesilva	2020-08-30	2020	8	30	RT @slydesilva: “Community Policing” #seattlepolice #defundSPD #DefundThePolice	Mentions	https://twitter.com/#!/henryjdietz/status/1299940753745928192	defund	35-2020	0	56	RT	1	0	0	0	0	NA	NA	0	NA	NA	0	0	0	0	1	0	1	0	0	1	0	0	6	0	0	1	0	0	0	0	0	0	1	0	2
37	culturedcandice	chadwickboseman	2020-08-30	2020	8	30	RT @chadwickboseman: Read our letter and full list of demands at #Hollywood4BlackLives #DefundThePolice	Mentions	https://twitter.com/#!/culturedcandice/status/1299940783148003329	defund	35-2020	0	57	RT	1	0	0	0	0	NA	NA	0	NA	NA	0	-1	-1	0	1	0	1	0	0	1	0	0	206	0	0	1	0	0	0	0	0	0	4	0	96
38	idlenomore4	jaggimontreal	2020-08-30	2020	8	30	RT @JaggiMontreal: The racist John A. Macdonald statue in Montreal has fallen! It was removed minutes ago by anonymous protesters at the en…	Mentions	https://twitter.com/#!/idlenomore4/status/1299940860046585861	defund	35-2020	0	58	RT	1	0	1	0	0	2	0	-2	2	0	-2	-7	-7	0	1	0	1	0	0	1	0	0	57	0	0	1	0	0	0	0	0	0	1	0	1424
39	blessedfromohio	pismo_b	2020-08-30	2020	8	30	RT @Pismo_B: Police Officers save a 9-month-old baby, after finding him to be unconscious, during a traffic stop. D-RATS - But we have to…	Mentions	https://twitter.com/#!/blessedfromohio/status/1299940908071350272	defund	35-2020	0	59	RT	1	0	0	1	2	NA	NA	0	NA	NA	0	1	1	0	1	1	1	0	1	1	0	1	73	0	1	1	0	0	0	0	0	1	1	0.0136986301369863	73
40	karticsm	514jon	2020-08-30	2020	8	30	RT @514jon: Protesters at the #DefundThePolice demonstration in Montreal today tore down the statue of John A. Macdonald, the architect of…	Mentions	https://twitter.com/#!/karticsm/status/1299941051302473729	defund	35-2020	0	60	RT	1	0	1	0	0	NA	NA	0	NA	NA	0	-3	-3	0	1	0	1	0	0	1	0	0	49	0	0	1	0	0	0	0	0	0	1	0	9
41	tinimaus1110	gert_woellmann	2020-08-30	2020	8	30	RT @Gert_Woellmann: Die ganzen #DefundThePolice Honks sind heute auffällig ruhig, oder?	Mentions	https://twitter.com/#!/tinimaus1110/status/1299941128385564672	defund	35-2020	0	61	RT	1	0	0	1	0	1	0	-1	1	0	-1	-3	-3	0	1	0	1	0	0	1	0	0	20	0	0	1	0	0	0	0	0	0	1	0	17
42	ceoclark	darrylstephens	2020-08-30	2020	8	30	RT @darrylstephens: #DefundThePolice	Mentions	https://twitter.com/#!/ceoclark/status/1299941156856508416	defund	35-2020	0	62	RT	1	0	0	0	0	NA	NA	0	NA	NA	0	0	0	0	1	0	1	0	0	1	0	0	106	0	0	1	0	0	0	0	0	0	1	0	6
43	lawladyinm	jaggimontreal	2020-08-30	2020	8	30	RT @JaggiMontreal: The John A. Macdonald statue in Montreal has fallen! It was taken down minutes ago by anonymous protesters at the end of…	Mentions	https://twitter.com/#!/lawladyinm/status/1299941210279288832	defund	35-2020	0	63	RT	1	0	1	0	0	1	0	-1	1	0	-1	-4	-4	0	1	0	1	0	0	1	0	0	57	0	0	1	0	0	0	0	0	0	1	0	206
44	baptistactivist	chadwickboseman	2020-08-30	2020	8	30	RT @chadwickboseman: Read our letter and full list of demands at #Hollywood4BlackLives #DefundThePolice	Mentions	https://twitter.com/#!/baptistactivist/status/1299941347697319938	defund	35-2020	0	64	RT	1	0	0	0	0	NA	NA	0	NA	NA	0	-1	-1	0	1	0	1	0	0	1	0	0	206	0	0	1	0	0	0	0	0	0	1	0	57
45	llewelynpritch	jaggimontreal	2020-08-30	2020	8	30	RT @JaggiMontreal: The racist John A. Macdonald statue in Montreal has fallen! It was removed minutes ago by anonymous protesters at the en…	Mentions	https://twitter.com/#!/llewelynpritch/status/1299941412281159680	defund	35-2020	0	65	RT	1	0	1	0	0	2	0	-2	2	0	-2	-7	-7	0	1	0	1	0	0	1	0	0	57	0	0	1	0	0	0	0	0	0	1	0	73
46	kamillejeske	congressmanhice	2020-08-30	2020	8	30	RT @CongressmanHice: Incredible law enforcement story in Georgia this week. This is why we #DEFENDThePolice. Who will protect the most vu…	Mentions	https://twitter.com/#!/kamillejeske/status/1299941482997018624	defund	35-2020	1	66	RT	1	0	0	0	1	0	2	2	0	2	2	1	1	1	1	2	1	1	1	1	1	278	35	34	1	1	1	2	1	279	1	2	0.5	7.94285714285714	0.12589928057554
47	nickyfresh1	pismo_b	2020-08-30	2020	8	30	RT @Pismo_B: Police Officers save a 9-month-old baby, after finding him to be unconscious, during a traffic stop. D-RATS - But we have to…	Mentions	https://twitter.com/#!/nickyfresh1/status/1299941495752069120	defund	35-2020	0	67	RT	1	0	0	1	2	NA	NA	0	NA	NA	0	1	1	0	1	0	1	0	0	1	0	1	73	0	1	1	0	0	0	0	0	0	1	0.0136986301369863	73
48	pamelamc57	congressmanhice	2020-08-30	2020	8	30	RT @CongressmanHice: Incredible law enforcement story in Georgia this week. This is why we #DEFENDThePolice. Who will protect the most vu…	Mentions	https://twitter.com/#!/pamelamc57/status/1299941550760366081	defund	35-2020	1	69	RT	1	0	0	0	1	0	2	2	0	2	2	1	1	1	1	2	1	1	1	1	1	278	35	34	1	1	1	2	1	279	1	2	0.5	7.94285714285714	0.12589928057554
49	eltacojustice	jeronimosaldana	2020-08-30	2020	8	30	RT @JeronimoSaldana: When I say #DefundThePolice, I'm saying: -#JacobBlake should be alive -#BreonnaTaylor should be alive -#AndresGuardado…	Mentions	https://twitter.com/#!/eltacojustice/status/1299941887738933249	defund	35-2020	0	71	RT	1	0	0	0	2	NA	NA	0	NA	NA	0	2	2	0	1	0	4	0	0	1	0	0	4	0	0	1	0	0	0	0	0	0	1	0	49
50	qbucks1	congressmanhice	2020-08-30	2020	8	30	RT @CongressmanHice: Incredible law enforcement story in Georgia this week. This is why we #DEFENDThePolice. Who will protect the most vu…	Mentions	https://twitter.com/#!/qbucks1/status/1299941986124935168	defund	35-2020	1	73	RT	1	0	0	0	1	0	2	2	0	2	2	1	1	1	1	2	1	1	1	1	1	278	35	34	1	1	1	2	1	279	1	2	0.5	7.94285714285714	0.12589928057554
51	rabiadigna	jaggimontreal	2020-08-30	2020	8	30	RT @JaggiMontreal: The racist John A. Macdonald statue in Montreal has fallen! It was removed minutes ago by anonymous protesters at the en…	Mentions	https://twitter.com/#!/rabiadigna/status/1299942056064843776	defund	35-2020	0	74	RT	1	0	1	0	0	2	0	-2	2	0	-2	-7	-7	0	1	0	1	0	0	1	0	0	57	0	0	1	0	0	0	0	0	0	1	0	20
52	dordor15199873	ut_anti_elab	2020-08-30	2020	8	30	RT @chercywong: By the amazing @ut_anti_elab - bilingual (English &amp; Traditional Chinese/Cantonese) materials on Defund the Police #Defund…	Mentions	https://twitter.com/#!/dordor15199873/status/1299942176445562881	defund	35-2020	0	75	RT	1	0	0	1	1	0	1	1	0	1	1	4	4	0	1	0	2	0	0	1	0	0	16	0	0	1	0	0	0	0	0	0	1	0	106
53	dordor15199873	chercywong	2020-08-30	2020	8	30	RT @chercywong: By the amazing @ut_anti_elab - bilingual (English &amp; Traditional Chinese/Cantonese) materials on Defund the Police #Defund…	Mentions	https://twitter.com/#!/dordor15199873/status/1299942176445562881	defund	35-2020	0	76	RT	1	0	0	1	1	0	1	1	0	1	1	4	4	0	1	0	2	0	0	1	0	0	9	0	0	1	0	0	0	0	0	0	1	0	57
54	tinmangtr	pismo_b	2020-08-30	2020	8	30	RT @Pismo_B: Police Officers save a 9-month-old baby, after finding him to be unconscious, during a traffic stop. D-RATS - But we have to…	Mentions	https://twitter.com/#!/tinmangtr/status/1299942588271779840	defund	35-2020	0	78	RT	1	0	0	1	2	NA	NA	0	NA	NA	0	1	1	0	1	0	1	0	0	1	0	1	73	0	1	1	0	0	0	0	0	0	1	0.0136986301369863	73
55	scrappy_badgers	jaggimontreal	2020-08-30	2020	8	30	RT @JaggiMontreal: The racist John A. Macdonald statue in Montreal has fallen! It was removed minutes ago by anonymous protesters at the en…	Mentions	https://twitter.com/#!/scrappy_badgers/status/1299942707213881345	defund	35-2020	0	79	RT	1	0	1	0	0	2	0	-2	2	0	-2	-7	-7	0	1	0	1	0	0	1	0	0	57	0	0	1	0	0	0	0	0	0	1	0	206
56	plasterkenny	pismo_b	2020-08-30	2020	8	30	RT @Pismo_B: Police Officers save a 9-month-old baby, after finding him to be unconscious, during a traffic stop. D-RATS - But we have to…	Mentions	https://twitter.com/#!/plasterkenny/status/1299942890140033025	defund	35-2020	0	80	RT	1	0	0	1	2	NA	NA	0	NA	NA	0	1	1	0	1	0	1	0	0	1	0	1	73	0	1	1	0	0	0	0	0	0	1	0.0136986301369863	73
57	dele0l	chadwickboseman	2020-08-30	2020	8	30	RT @chadwickboseman: Read our letter and full list of demands at #Hollywood4BlackLives #DefundThePolice	Mentions	https://twitter.com/#!/dele0l/status/1299943217568403464	defund	35-2020	0	81	RT	1	0	0	0	0	NA	NA	0	NA	NA	0	-1	-1	0	1	0	1	0	0	1	0	0	206	0	0	1	0	0	0	0	0	0	4	0	57
58	grayzinez	pismo_b	2020-08-30	2020	8	30	RT @Pismo_B: Police Officers save a 9-month-old baby, after finding him to be unconscious, during a traffic stop. D-RATS - But we have to…	Mentions	https://twitter.com/#!/grayzinez/status/1299943427350695937	defund	35-2020	0	84	RT	1	0	0	1	2	NA	NA	0	NA	NA	0	1	1	0	1	0	1	0	0	1	0	1	73	0	1	1	0	0	0	0	0	0	1	0.0136986301369863	73
59	s___e___b	bikelanediary	2020-08-30	2020	8	30	RT @BikeLaneDiary: Photos: Huge Anti-black Racism March in Toronto on Bloor Street #DefundThePolice #JUSTICEFORREGIS #BlackLivesMatter http…	Mentions	https://twitter.com/#!/s___e___b/status/1299943617675624449	defund	35-2020	0	85	RT	1	0	0	0	0	1	0	-1	1	0	-1	-3	-3	0	1	0	1	0	0	1	0	0	14	0	0	1	0	0	0	0	0	0	1	0	35
60	twofers	lawdoctorwise	2020-08-30	2020	8	30	RT @LawDoctorWise: After 92 Days of Rioting #Portland Mayor #TedWheeler Calls on Citizens to Rise Up Against Rioters! If Dems didn't #Defu…	Mentions	https://twitter.com/#!/twofers/status/1299943704510242817	defund	35-2020	0	87	RT	1	0	0	0	1	NA	NA	0	NA	NA	0	0	0	0	1	0	1	0	0	1	0	0	1	0	0	1	0	0	0	0	0	0	2	0	73
61	nicolatte9	chadwickboseman	2020-08-30	2020	8	30	RT @chadwickboseman: Read our letter and full list of demands at #Hollywood4BlackLives #DefundThePolice	Mentions	https://twitter.com/#!/nicolatte9/status/1299943710214557696	defund	35-2020	0	88	RT	1	0	0	0	0	NA	NA	0	NA	NA	0	-1	-1	0	1	0	1	0	0	1	0	0	206	0	0	1	0	0	0	0	0	0	2	0	35
62	cheeseman20202	itsreactor	2020-08-30	2020	8	30	RT @ItsReactor: Joe Biden wants to #defundthepolice because he thinks that's what the black community wants. Is it possible he's confusing…	Mentions	https://twitter.com/#!/cheeseman20202/status/1299943943501619201	defund	35-2020	0	90	RT	1	0	0	0	0	1	0	-1	1	0	-1	-2	-2	0	1	0	1	0	0	1	0	0	2	0	0	1	0	0	0	0	0	0	1	0	4
63	joanhun58415364	pismo_b	2020-08-30	2020	8	30	RT @Pismo_B: Police Officers save a 9-month-old baby, after finding him to be unconscious, during a traffic stop. D-RATS - But we have to…	Mentions	https://twitter.com/#!/joanhun58415364/status/1299943968134881281	defund	35-2020	0	91	RT	1	0	0	1	2	NA	NA	0	NA	NA	0	1	1	0	1	0	1	0	0	1	0	1	73	0	1	1	0	0	0	0	0	0	1	0.0136986301369863	73
64	jaredalan12	windyangel14	2020-08-30	2020	8	30	RT @windyangel14: <U+C624><U+B298> <U+CE5C><U+AD6C><U+AC00> <U+C2DC><U+C704><U+C5D0><U+C11C> <U+BCF8><U+AC83><U+314B><U+314B><U+314B><U+314B><U+314B> #DefundThePolice	Mentions	https://twitter.com/#!/jaredalan12/status/1299944473594671104	defund	35-2020	0	92	RT	1	0	0	0	0	NA	NA	0	NA	NA	0	0	0	0	1	0	1	0	0	1	0	0	59	0	0	1	0	0	0	0	0	0	1	0	35
65	electropig	cbcnews	2020-08-30	2020	8	30	RT @BillyJoyce1976: THIS is happening in Ottawa right now, but @CBCNews is busy covering #DefundThePolice rallies with 100 people and claim…	Mentions	https://twitter.com/#!/electropig/status/1299944525062975490	defund	35-2020	0	93	RT	1	0	0	0	0	NA	NA	0	NA	NA	0	0	0	0	1	0	2	0	0	1	0	0	35	0	0	1	0	0	0	0	0	0	1	0	57
66	electropig	billyjoyce1976	2020-08-30	2020	8	30	RT @BillyJoyce1976: THIS is happening in Ottawa right now, but @CBCNews is busy covering #DefundThePolice rallies with 100 people and claim…	Mentions	https://twitter.com/#!/electropig/status/1299944525062975490	defund	35-2020	0	94	RT	1	0	0	0	0	NA	NA	0	NA	NA	0	0	0	0	1	0	2	0	0	1	0	0	32	0	0	1	0	0	0	0	0	0	1	0	16
67	zedzog	jaggimontreal	2020-08-30	2020	8	30	RT @JaggiMontreal: The racist John A. Macdonald statue in Montreal has fallen! It was removed minutes ago by anonymous protesters at the en…	Mentions	https://twitter.com/#!/zedzog/status/1299944530506997760	defund	35-2020	0	95	RT	1	0	1	0	0	2	0	-2	2	0	-2	-7	-7	0	1	0	1	0	0	1	0	0	57	0	0	1	0	0	0	0	0	0	1	0	9
68	robinium1	gert_woellmann	2020-08-30	2020	8	30	RT @Gert_Woellmann: Die ganzen #DefundThePolice Honks sind heute auffällig ruhig, oder?	Mentions	https://twitter.com/#!/robinium1/status/1299944538748989440	defund	35-2020	0	96	RT	1	0	0	1	0	1	0	-1	1	0	-1	-3	-3	0	1	0	1	0	0	1	0	0	20	0	0	1	0	0	0	0	0	0	1	0	73
69	rey_cestero	jim_jordan	2020-08-30	2020	8	30	RT @Jim_Jordan: What happens to Senator Paul if Democrats #DefundThePolice? What about you and your family? Your church? Your school? Y…	Mentions	https://twitter.com/#!/rey_cestero/status/1299944648224497667	defund	35-2020	0	97	RT	1	0	0	0	2	NA	NA	0	NA	NA	0	0	0	0	1	0	1	0	0	1	0	0	1424	0	0	1	0	0	0	0	0	0	1	0	57
70	christyt51	chadwickboseman	2020-08-30	2020	8	30	RT @chadwickboseman: Read our letter and full list of demands at #Hollywood4BlackLives #DefundThePolice	Mentions	https://twitter.com/#!/christyt51/status/1299944803614957569	defund	35-2020	0	99	RT	1	0	0	0	0	NA	NA	0	NA	NA	0	-1	-1	0	1	0	1	0	0	1	0	0	206	0	0	1	0	0	0	0	0	0	1	0	73
71	grannysidney	_semahernandez_	2020-08-30	2020	8	30	RT @hanjangho76: @_SemaHernandez_ But Democrats are not worried. #DefundThePolice	Mentions	https://twitter.com/#!/grannysidney/status/1299944969638154240	defund	35-2020	0	101	RT	1	0	0	0	0	1	0	-1	1	0	-1	-3	-3	0	1	0	4	0	0	1	0	0	71	0	0	1	0	0	0	0	0	0	1	0	206
72	grannysidney	hanjangho76	2020-08-30	2020	8	30	RT @hanjangho76: @_SemaHernandez_ But Democrats are not worried. #DefundThePolice	Mentions	https://twitter.com/#!/grannysidney/status/1299944969638154240	defund	35-2020	0	102	RT	1	0	0	0	0	1	0	-1	1	0	-1	-3	-3	0	1	0	4	0	0	1	0	0	12	0	0	1	0	0	0	0	0	0	1	0	73
73	cedarpatchtx	cbcnews	2020-08-30	2020	8	30	RT @BillyJoyce1976: THIS is happening in Ottawa right now, but @CBCNews is busy covering #DefundThePolice rallies with 100 people and claim…	Mentions	https://twitter.com/#!/cedarpatchtx/status/1299945018422067201	defund	35-2020	0	103	RT	1	0	0	0	0	NA	NA	0	NA	NA	0	0	0	0	1	0	2	0	0	1	0	0	35	0	0	1	0	0	0	0	0	0	2	0	14
74	cedarpatchtx	billyjoyce1976	2020-08-30	2020	8	30	RT @BillyJoyce1976: THIS is happening in Ottawa right now, but @CBCNews is busy covering #DefundThePolice rallies with 100 people and claim…	Mentions	https://twitter.com/#!/cedarpatchtx/status/1299945018422067201	defund	35-2020	0	104	RT	1	0	0	0	0	NA	NA	0	NA	NA	0	0	0	0	1	0	2	0	0	1	0	0	32	0	0	1	0	0	0	0	0	0	2	0	1
75	jiyoung1	ppls	2020-08-30	2020	8	30	RT @CaliCre8ive: Got my Mike Bonin flip flops! Made this video to talk about why the @LAPPL campaign objectively failed on all levels @Ppls…	Mentions	https://twitter.com/#!/jiyoung1/status/1299945138563608577	defund	35-2020	0	105	RT	1	0	0	0	0	1	0	-1	1	0	-1	-4	-4	0	1	0	3	0	0	1	0	0	2	0	0	1	0	0	0	0	0	0	1	0	206
76	jiyoung1	lappl	2020-08-30	2020	8	30	RT @CaliCre8ive: Got my Mike Bonin flip flops! Made this video to talk about why the @LAPPL campaign objectively failed on all levels @Ppls…	Mentions	https://twitter.com/#!/jiyoung1/status/1299945138563608577	defund	35-2020	0	106	RT	1	0	0	0	0	1	0	-1	1	0	-1	-4	-4	0	1	0	3	0	0	1	0	1	19	0	1	1	0	0	0	0	0	0	1	0.0526315789473684	19
77	jiyoung1	calicre8ive	2020-08-30	2020	8	30	RT @CaliCre8ive: Got my Mike Bonin flip flops! Made this video to talk about why the @LAPPL campaign objectively failed on all levels @Ppls…	Mentions	https://twitter.com/#!/jiyoung1/status/1299945138563608577	defund	35-2020	0	107	RT	1	0	0	0	0	1	0	-1	1	0	-1	-4	-4	0	1	0	3	0	0	1	0	0	3	0	0	1	0	0	0	0	0	0	1	0	2
78	trueamerican333	pismo_b	2020-08-30	2020	8	30	RT @Pismo_B: Police Officers save a 9-month-old baby, after finding him to be unconscious, during a traffic stop. D-RATS - But we have to…	Mentions	https://twitter.com/#!/trueamerican333/status/1299945213255979008	defund	35-2020	0	108	RT	1	0	0	1	2	NA	NA	0	NA	NA	0	1	1	0	1	0	1	0	0	1	0	1	73	0	1	1	0	0	0	0	0	0	1	0.0136986301369863	73
79	bunnyhero	bikelanediary	2020-08-30	2020	8	30	RT @BikeLaneDiary: Photos: Huge Anti-black Racism March in Toronto on Bloor Street #DefundThePolice #JUSTICEFORREGIS #BlackLivesMatter http…	Mentions	https://twitter.com/#!/bunnyhero/status/1299945288996737024	defund	35-2020	0	109	RT	1	0	0	0	0	1	0	-1	1	0	-1	-3	-3	0	1	0	1	0	0	1	0	0	14	0	0	1	0	0	0	0	0	0	4	0	73
80	haileymagg	chadwickboseman	2020-08-30	2020	8	30	RT @chadwickboseman: Read our letter and full list of demands at #Hollywood4BlackLives #DefundThePolice	Mentions	https://twitter.com/#!/haileymagg/status/1299945497478811650	defund	35-2020	0	110	RT	1	0	0	0	0	NA	NA	0	NA	NA	0	-1	-1	0	1	0	1	0	0	1	0	0	206	0	0	1	0	0	0	0	0	0	4	0	59
81	thelibertylamp	witlessx	2020-08-30	2020	8	30	RT @witlessX: #DefundThePolice	Mentions	https://twitter.com/#!/thelibertylamp/status/1299945761023684610	defund	35-2020	0	113	RT	1	0	0	0	0	NA	NA	0	NA	NA	0	0	0	0	1	0	1	0	0	1	0	0	1	0	0	1	0	0	0	0	0	0	2	0	35
82	rohourzee	bambooandalpine	2020-08-30	2020	8	30	RT @bambooandalpine: Deputy KICKS a black man who had his hands above his head #BLM #BLMprotest #DefundThePolice #StopKillingUs #Stopkillin…	Mentions	https://twitter.com/#!/rohourzee/status/1299946360242868226	defund	35-2020	0	117	RT	1	0	0	0	1	NA	NA	0	NA	NA	0	0	0	0	1	0	1	0	0	1	0	0	1	0	0	1	0	0	0	0	0	0	2	0	32
83	politjunkiem	rebecca82375813	2020-08-30	2020	8	30	RT @Rebecca82375813: Black People Nearly Twice as Likely as Whites to Be Arrested at #PortlandProtests” #DefundThePolice #BlackLivesMatter…	Mentions	https://twitter.com/#!/politjunkiem/status/1299946373039652865	defund	35-2020	0	118	RT	1	0	0	0	0	NA	NA	0	NA	NA	0	-3	-3	0	1	0	1	0	0	1	0	0	6	0	0	1	0	0	0	0	0	0	3	0	57
84	juicyplanet	julesboykoff	2020-08-30	2020	8	30	RT @MFNY: @JulesBoykoff #DefundThePolice	Mentions	https://twitter.com/#!/juicyplanet/status/1299946637851111429	defund	35-2020	0	121	RT	1	0	0	0	0	NA	NA	0	NA	NA	0	0	0	0	1	0	2	0	0	1	0	0	1	0	0	1	0	0	0	0	0	0	3	0	20
85	juicyplanet	mfny	2020-08-30	2020	8	30	RT @MFNY: @JulesBoykoff #DefundThePolice	Mentions	https://twitter.com/#!/juicyplanet/status/1299946637851111429	defund	35-2020	0	122	RT	1	0	0	0	0	NA	NA	0	NA	NA	0	0	0	0	1	0	2	0	0	1	0	0	1	0	0	1	0	0	0	0	0	0	3	0	1424
86	smokinkones	514jon	2020-08-30	2020	8	30	RT @514jon: Protesters at the #DefundThePolice demonstration in Montreal today tore down the statue of John A. Macdonald, the architect of…	Mentions	https://twitter.com/#!/smokinkones/status/1299946794412052480	defund	35-2020	0	123	RT	1	0	1	0	0	NA	NA	0	NA	NA	0	-3	-3	0	1	0	1	0	0	1	0	0	49	0	0	1	0	0	0	0	0	0	1	0	206
87	avalonmaniscal1	jeniiiii_matias	2020-08-30	2020	8	30	RT @jeniiiii_matias: so she bites him and first thing he does is PUNCH HER????? do you know how many nurses get punched and hit everyday???…	Mentions	https://twitter.com/#!/avalonmaniscal1/status/1299947041007648769	defund	35-2020	0	125	RT	1	2	0	1	0	1	0	-1	1	0	-1	0	0	0	1	0	1	0	0	1	0	0	17	0	0	1	0	0	0	0	0	0	1	0	71
88	chetan71183495	chadwickboseman	2020-08-30	2020	8	30	RT @chadwickboseman: Read our letter and full list of demands at #Hollywood4BlackLives #DefundThePolice	Mentions	https://twitter.com/#!/chetan71183495/status/1299947088927535105	defund	35-2020	0	126	RT	1	0	0	0	0	NA	NA	0	NA	NA	0	-1	-1	0	1	0	1	0	0	1	0	0	206	0	0	1	0	0	0	0	0	0	1	0	12
89	j9online725	pismo_b	2020-08-30	2020	8	30	RT @Pismo_B: Police Officers save a 9-month-old baby, after finding him to be unconscious, during a traffic stop. D-RATS - But we have to…	Mentions	https://twitter.com/#!/j9online725/status/1299947124130488320	defund	35-2020	0	127	RT	1	0	0	1	2	NA	NA	0	NA	NA	0	1	1	0	1	0	1	0	0	1	0	1	73	0	1	1	0	0	0	0	0	0	1	0.0136986301369863	73
90	catone12	bennyjohnson	2020-08-30	2020	8	30	RT @bennyjohnson: Do D.C. residents want to defund the police? It depends who you ask. It’s politically fashionable to say #DefundThePolic…	Mentions	https://twitter.com/#!/catone12/status/1299947151322210304	defund	35-2020	0	128	RT	1	0	0	1	1	0	1	1	0	1	1	0	0	0	1	0	1	0	0	1	0	0	3	0	0	1	0	0	0	0	0	0	1	0	35
91	ruthieh2o	ppls	2020-08-30	2020	8	30	RT @CaliCre8ive: Got my Mike Bonin flip flops! Made this video to talk about why the @LAPPL campaign objectively failed on all levels @Ppls…	Mentions	https://twitter.com/#!/ruthieh2o/status/1299947220347678720	defund	35-2020	0	129	RT	1	0	0	0	0	1	0	-1	1	0	-1	-4	-4	0	1	0	3	0	0	1	0	0	2	0	0	1	0	0	0	0	0	0	1	0	32
92	ruthieh2o	lappl	2020-08-30	2020	8	30	RT @CaliCre8ive: Got my Mike Bonin flip flops! Made this video to talk about why the @LAPPL campaign objectively failed on all levels @Ppls…	Mentions	https://twitter.com/#!/ruthieh2o/status/1299947220347678720	defund	35-2020	0	130	RT	1	0	0	0	0	1	0	-1	1	0	-1	-4	-4	0	1	0	3	0	0	1	0	1	19	0	1	1	0	0	0	0	0	0	2	0.0526315789473684	19
93	ruthieh2o	calicre8ive	2020-08-30	2020	8	30	RT @CaliCre8ive: Got my Mike Bonin flip flops! Made this video to talk about why the @LAPPL campaign objectively failed on all levels @Ppls…	Mentions	https://twitter.com/#!/ruthieh2o/status/1299947220347678720	defund	35-2020	0	131	RT	1	0	0	0	0	1	0	-1	1	0	-1	-4	-4	0	1	0	3	0	0	1	0	0	3	0	0	1	0	0	0	0	0	0	2	0	2
94	loveblackto	drsdefundpolice	2020-08-30	2020	8	30	RT @DrsDefundPolice: Wow. Toronto is coming together and the message is as clear as ever. It’s time to #DefundThePolice	Mentions	https://twitter.com/#!/loveblackto/status/1299947228342165504	defund	35-2020	0	132	RT	1	0	0	0	0	0	1	1	0	1	1	4	4	0	1	0	1	0	0	1	0	0	119	0	0	1	0	0	0	0	0	0	1	0	19
95	davidherold4	pismo_b	2020-08-30	2020	8	30	RT @Pismo_B: Police Officers save a 9-month-old baby, after finding him to be unconscious, during a traffic stop. D-RATS - But we have to…	Mentions	https://twitter.com/#!/davidherold4/status/1299947447356141569	defund	35-2020	0	134	RT	1	0	0	1	2	NA	NA	0	NA	NA	0	1	1	0	1	0	1	0	0	1	0	1	73	0	1	1	0	0	0	0	0	0	1	0.0136986301369863	73
96	claesact	darrylstephens	2020-08-30	2020	8	30	RT @darrylstephens: #DefundThePolice	Mentions	https://twitter.com/#!/claesact/status/1299947683029762048	defund	35-2020	0	136	RT	1	0	0	0	0	NA	NA	0	NA	NA	0	0	0	0	1	0	1	0	0	1	0	0	106	0	0	1	0	0	0	0	0	0	1	0	3
97	sanleigh	notanotherblk	2020-08-30	2020	8	30	RT @notanotherblk: Amazing day TORONTO! We have made history today nationwide! The revolution is alive and strong! Defund, disarm, dismantl…	Mentions	https://twitter.com/#!/sanleigh/status/1299947966527135750	defund	35-2020	0	137	RT	1	1	0	1	1	1	2	1	1	2	1	7	7	0	1	0	3	0	0	1	0	0	96	0	0	1	0	0	0	0	0	0	1	0	73
98	amocc67	chadwickboseman	2020-08-30	2020	8	30	RT @chadwickboseman: Read our letter and full list of demands at #Hollywood4BlackLives #DefundThePolice	Mentions	https://twitter.com/#!/amocc67/status/1299948299210940419	defund	35-2020	0	138	RT	1	0	0	0	0	NA	NA	0	NA	NA	0	-1	-1	0	1	0	1	0	0	1	0	0	206	0	0	1	0	0	0	0	0	0	1	0	14
99	chaznatsuit	slydesilva	2020-08-30	2020	8	30	RT @slydesilva: “Community Policing” #seattlepolice #defundSPD #DefundThePolice	Mentions	https://twitter.com/#!/chaznatsuit/status/1299948324074602497	defund	35-2020	0	139	RT	1	0	0	0	0	NA	NA	0	NA	NA	0	0	0	0	1	0	1	0	0	1	0	0	6	0	0	1	0	0	0	0	0	0	3	0	206
100	nanaoxford	jim_jordan	2020-08-30	2020	8	30	RT @Jim_Jordan: What happens to Senator Paul if Democrats #DefundThePolice? What about you and your family? Your church? Your school? Y…	Mentions	https://twitter.com/#!/nanaoxford/status/1299948527976689664	defund	35-2020	0	140	RT	1	0	0	0	2	NA	NA	0	NA	NA	0	0	0	0	1	4	2	0	1	1	0	0	1424	0	0	1	0	0	0	0	0	2	0.5	0	1
101	stoplapdspying	lacanetwork	2020-08-30	2020	8	30	RT @LACANetwork: “I’m sticking to my earlier statement. I have not seen that video.” -Kenosha Sheriff Y’all tell me, why wouldn’t the She…	Mentions	https://twitter.com/#!/stoplapdspying/status/1299948659614777344	defund	35-2020	0	141	RT	1	0	0	0	2	NA	NA	0	NA	NA	0	0	0	0	1	0	1	0	0	1	0	0	12	0	0	1	0	0	0	0	0	0	3	0	1
102	volteer133	514jon	2020-08-30	2020	8	30	RT @514jon: Protesters at the #DefundThePolice demonstration in Montreal today tore down the statue of John A. Macdonald, the architect of…	Mentions	https://twitter.com/#!/volteer133/status/1299948683174326272	defund	35-2020	0	142	RT	1	0	1	0	0	NA	NA	0	NA	NA	0	-3	-3	0	1	0	1	0	0	1	0	0	49	0	0	1	0	0	0	0	0	0	3	0	6
103	alaskanbeauty	cbcnews	2020-08-30	2020	8	30	RT @BillyJoyce1976: THIS is happening in Ottawa right now, but @CBCNews is busy covering #DefundThePolice rallies with 100 people and claim…	Mentions	https://twitter.com/#!/alaskanbeauty/status/1299948693123031040	defund	35-2020	0	143	RT	1	0	0	0	0	NA	NA	0	NA	NA	0	0	0	0	1	0	2	0	0	1	0	0	35	0	0	1	0	0	0	0	0	0	1	0	1
104	alaskanbeauty	billyjoyce1976	2020-08-30	2020	8	30	RT @BillyJoyce1976: THIS is happening in Ottawa right now, but @CBCNews is busy covering #DefundThePolice rallies with 100 people and claim…	Mentions	https://twitter.com/#!/alaskanbeauty/status/1299948693123031040	defund	35-2020	0	144	RT	1	0	0	0	0	NA	NA	0	NA	NA	0	0	0	0	1	0	2	0	0	1	0	0	32	0	0	1	0	0	0	0	0	0	1	0	1
105	kwisatzhadrrach	jaggimontreal	2020-08-30	2020	8	30	RT @JaggiMontreal: The racist John A. Macdonald statue in Montreal has fallen! It was removed minutes ago by anonymous protesters at the en…	Mentions	https://twitter.com/#!/kwisatzhadrrach/status/1299948727847641088	defund	35-2020	0	148	RT	1	0	1	0	0	2	0	-2	2	0	-2	-7	-7	0	1	0	1	0	0	1	0	0	57	0	0	1	0	0	0	0	0	0	1	0	49
106	jan_sabin	pismo_b	2020-08-30	2020	8	30	RT @Pismo_B: Police Officers save a 9-month-old baby, after finding him to be unconscious, during a traffic stop. D-RATS - But we have to…	Mentions	https://twitter.com/#!/jan_sabin/status/1299948759619702784	defund	35-2020	0	149	RT	1	0	0	1	2	NA	NA	0	NA	NA	0	1	1	0	1	0	1	0	0	1	0	1	73	0	1	1	0	0	0	0	0	0	3	0.0136986301369863	73
107	johnny_w_3rd	alikschier	2020-08-30	2020	8	30	RT @AlikSchier: MPD just tear gassed the very people they claim they protect. #DefundThePolice	Mentions	https://twitter.com/#!/johnny_w_3rd/status/1299948779119022080	defund	35-2020	0	151	RT	1	0	0	0	0	0	1	1	0	1	1	1	1	0	1	0	1	0	0	1	0	0	4	0	0	1	0	0	0	0	0	0	1	0	17
108	blueskymarigold	cbcnews	2020-08-30	2020	8	30	RT @BillyJoyce1976: THIS is happening in Ottawa right now, but @CBCNews is busy covering #DefundThePolice rallies with 100 people and claim…	Mentions	https://twitter.com/#!/blueskymarigold/status/1299949069427789825	defund	35-2020	0	153	RT	1	0	0	0	0	NA	NA	0	NA	NA	0	0	0	0	1	0	2	0	0	1	0	0	35	0	0	1	0	0	0	0	0	0	1	0	206
109	blueskymarigold	billyjoyce1976	2020-08-30	2020	8	30	RT @BillyJoyce1976: THIS is happening in Ottawa right now, but @CBCNews is busy covering #DefundThePolice rallies with 100 people and claim…	Mentions	https://twitter.com/#!/blueskymarigold/status/1299949069427789825	defund	35-2020	0	154	RT	1	0	0	0	0	NA	NA	0	NA	NA	0	0	0	0	1	0	2	0	0	1	0	0	32	0	0	1	0	0	0	0	0	0	2	0	73
110	cwieman	jaggimontreal	2020-08-30	2020	8	30	RT @JaggiMontreal: The racist John A. Macdonald statue in Montreal has fallen! It was removed minutes ago by anonymous protesters at the en…	Mentions	https://twitter.com/#!/cwieman/status/1299949409363324930	defund	35-2020	0	155	RT	1	0	1	0	0	2	0	-2	2	0	-2	-7	-7	0	1	0	1	0	0	1	0	0	57	0	0	1	0	0	0	0	0	0	1	0	3
111	colotlaana	windyangel14	2020-08-30	2020	8	30	RT @windyangel14: <U+C624><U+B298> <U+CE5C><U+AD6C><U+AC00> <U+C2DC><U+C704><U+C5D0><U+C11C> <U+BCF8><U+AC83><U+314B><U+314B><U+314B><U+314B><U+314B> #DefundThePolice	Mentions	https://twitter.com/#!/colotlaana/status/1299949601152262144	defund	35-2020	0	156	RT	1	0	0	0	0	NA	NA	0	NA	NA	0	0	0	0	1	0	1	0	0	1	0	0	59	0	0	1	0	0	0	0	0	0	1	0	2
112	ajcampbell79	chadwickboseman	2020-08-30	2020	8	30	RT @chadwickboseman: Read our letter and full list of demands at #Hollywood4BlackLives #DefundThePolice	Mentions	https://twitter.com/#!/ajcampbell79/status/1299949669687070720	defund	35-2020	0	157	RT	1	0	0	0	0	NA	NA	0	NA	NA	0	-1	-1	0	1	0	1	0	0	1	0	0	206	0	0	1	0	0	0	0	0	0	2	0	19
113	rdsathene	lacanetwork	2020-08-30	2020	8	30	RT @LACANetwork: “I’m sticking to my earlier statement. I have not seen that video.” -Kenosha Sheriff Y’all tell me, why wouldn’t the She…	Mentions	https://twitter.com/#!/rdsathene/status/1299949876277510144	defund	35-2020	0	159	RT	1	0	0	0	2	NA	NA	0	NA	NA	0	0	0	0	1	0	1	0	0	1	0	0	12	0	0	1	0	0	0	0	0	0	2	0	3
114	dharma_k	chadwickboseman	2020-08-30	2020	8	30	RT @chadwickboseman: Read our letter and full list of demands at #Hollywood4BlackLives #DefundThePolice	Mentions	https://twitter.com/#!/dharma_k/status/1299949972792791041	defund	35-2020	0	160	RT	1	0	0	0	0	NA	NA	0	NA	NA	0	-1	-1	0	1	0	1	0	0	1	0	0	206	0	0	1	0	0	0	0	0	0	1	0	119
115	marquess8	cbcnews	2020-08-30	2020	8	30	RT @BillyJoyce1976: THIS is happening in Ottawa right now, but @CBCNews is busy covering #DefundThePolice rallies with 100 people and claim…	Mentions	https://twitter.com/#!/marquess8/status/1299950042472747011	defund	35-2020	0	161	RT	1	0	0	0	0	NA	NA	0	NA	NA	0	0	0	0	1	0	2	0	0	1	0	0	35	0	0	1	0	0	0	0	0	0	1	0	73
116	marquess8	billyjoyce1976	2020-08-30	2020	8	30	RT @BillyJoyce1976: THIS is happening in Ottawa right now, but @CBCNews is busy covering #DefundThePolice rallies with 100 people and claim…	Mentions	https://twitter.com/#!/marquess8/status/1299950042472747011	defund	35-2020	0	162	RT	1	0	0	0	0	NA	NA	0	NA	NA	0	0	0	0	1	0	2	0	0	1	0	0	32	0	0	1	0	0	0	0	0	0	1	0	106
117	againchloe	lacanetwork	2020-08-30	2020	8	30	RT @LACANetwork: “I’m sticking to my earlier statement. I have not seen that video.” -Kenosha Sheriff Y’all tell me, why wouldn’t the She…	Mentions	https://twitter.com/#!/againchloe/status/1299950109736579072	defund	35-2020	0	163	RT	1	0	0	0	2	NA	NA	0	NA	NA	0	0	0	0	1	0	1	0	0	1	0	0	12	0	0	1	0	0	0	0	0	0	2	0	96
118	flippin_pippin	jaggimontreal	2020-08-30	2020	8	30	RT @mbueckert: John A Macdonald statue toppled in Montreal. H/t @JaggiMontreal #defundthepolice	Mentions	https://twitter.com/#!/flippin_pippin/status/1299950248199106563	defund	35-2020	0	164	RT	1	0	1	0	0	NA	NA	0	NA	NA	0	0	0	0	1	0	2	0	0	1	0	0	57	0	0	1	0	0	0	0	0	0	2	0	206
119	flippin_pippin	mbueckert	2020-08-30	2020	8	30	RT @mbueckert: John A Macdonald statue toppled in Montreal. H/t @JaggiMontreal #defundthepolice	Mentions	https://twitter.com/#!/flippin_pippin/status/1299950248199106563	defund	35-2020	0	165	RT	1	0	1	0	0	NA	NA	0	NA	NA	0	0	0	0	1	0	2	0	0	1	0	0	8	0	0	1	0	0	0	0	0	0	1	0	6
120	myliljellybean8	jim_jordan	2020-08-30	2020	8	30	RT @Jim_Jordan: What happens to Senator Paul if Democrats #DefundThePolice? What about you and your family? Your church? Your school? Y…	Mentions	https://twitter.com/#!/myliljellybean8/status/1299950300560855040	defund	35-2020	0	166	RT	1	0	0	0	2	NA	NA	0	NA	NA	0	0	0	0	1	0	1	0	0	1	0	0	1424	0	0	1	0	0	0	0	0	0	1	0	1424
121	s1erra_117	bgonthescene	2020-08-30	2020	8	30	RT @jonwins: @BGOnTheScene #BlackLivesMatter? #DefundThePolice? '17-year-old Christopher Brown'....say his name	Mentions	https://twitter.com/#!/s1erra_117/status/1299950311608430593	defund	35-2020	0	167	RT	1	0	0	0	0	NA	NA	0	NA	NA	0	0	0	0	1	0	2	0	0	1	0	3	1	0	1	1	0	0	0	0	0	0	1	3	0.333333333333333
122	s1erra_117	jonwins	2020-08-30	2020	8	30	RT @jonwins: @BGOnTheScene #BlackLivesMatter? #DefundThePolice? '17-year-old Christopher Brown'....say his name	Mentions	https://twitter.com/#!/s1erra_117/status/1299950311608430593	defund	35-2020	0	168	RT	1	0	0	0	0	NA	NA	0	NA	NA	0	0	0	0	1	0	2	0	0	1	0	0	1	0	0	1	0	0	0	0	0	0	1	0	12
123	jazzimentors	chadwickboseman	2020-08-30	2020	8	30	RT @chadwickboseman: Read our letter and full list of demands at #Hollywood4BlackLives #DefundThePolice	Mentions	https://twitter.com/#!/jazzimentors/status/1299950462360317952	defund	35-2020	0	170	RT	1	0	0	0	0	NA	NA	0	NA	NA	0	-1	-1	0	1	0	1	0	0	1	0	0	206	0	0	1	0	0	0	0	0	0	1	0	49
124	catgoesmoo4	514jon	2020-08-30	2020	8	30	RT @514jon: Protesters at the #DefundThePolice demonstration in Montreal today tore down the statue of John A. Macdonald, the architect of…	Mentions	https://twitter.com/#!/catgoesmoo4/status/1299950486087512065	defund	35-2020	0	171	RT	1	0	1	0	0	NA	NA	0	NA	NA	0	-3	-3	0	1	0	1	0	0	1	0	0	49	0	0	1	0	0	0	0	0	0	2	0	35
125	padre_frederick	bretweinstein	2020-08-30	2020	8	30	RT @BretWeinstein: ‘2 + 2 = 5’ is to math as “mostly peaceful” is to journalism as “some men menstruate” is to biology as #shutdownstem is…	Mentions	https://twitter.com/#!/padre_frederick/status/1299950544463769603	defund	35-2020	0	172	RT	1	0	0	0	2	0	1	1	0	1	1	2	2	0	1	0	1	0	0	1	0	0	13	0	0	1	0	0	0	0	0	0	2	0	32
126	twittytwiterson	drsdefundpolice	2020-08-30	2020	8	30	RT @DrsDefundPolice: Wow. Toronto is coming together and the message is as clear as ever. It’s time to #DefundThePolice	Mentions	https://twitter.com/#!/twittytwiterson/status/1299950636734185472	defund	35-2020	0	174	RT	1	0	0	0	0	0	1	1	0	1	1	4	4	0	1	0	1	0	0	1	0	0	119	0	0	1	0	0	0	0	0	0	1	0	57
127	goetterspeise1	sakura1979	2020-08-30	2020	8	30	RT @sakura1979: Cop makes death threats and exhibits threatening behaviour to a tenant over several days, at least one of the death threats…	Mentions	https://twitter.com/#!/goetterspeise1/status/1299950686428377088	defund	35-2020	0	175	RT	1	3	3	4	1	5	0	-5	5	0	-5	-10	-10	0	1	0	2	0	0	1	0	0	3	0	0	1	0	0	0	0	0	0	2	0	73
128	nohabg_	darrylstephens	2020-08-30	2020	8	30	RT @darrylstephens: #DefundThePolice	Mentions	https://twitter.com/#!/nohabg_/status/1299950740161605633	defund	35-2020	0	176	RT	1	0	0	0	0	NA	NA	0	NA	NA	0	0	0	0	1	0	1	0	0	1	0	0	106	0	0	1	0	0	0	0	0	0	2	0	4
129	dodi70	terrence_str	2020-08-30	2020	8	30	RT @Terrence_STR: Here’s video of #Kenosha Sheriff David Beth being pressured to watch the video of the shooting AT THE SCENE OF THE SHOOTI…	Mentions	https://twitter.com/#!/dodi70/status/1299950859640479744	defund	35-2020	0	178	RT	1	1	0	2	1	NA	NA	0	NA	NA	0	-2	-2	0	1	0	1	0	0	1	0	0	21	0	0	1	0	0	0	0	0	0	1	0	35
130	furioushippy	drsdefundpolice	2020-08-30	2020	8	30	RT @DrsDefundPolice: Wow. Toronto is coming together and the message is as clear as ever. It’s time to #DefundThePolice	Mentions	https://twitter.com/#!/furioushippy/status/1299951128549847045	defund	35-2020	0	180	RT	1	0	0	0	0	0	1	1	0	1	1	4	4	0	1	0	3	0	0	1	0	0	119	0	0	1	0	0	0	0	0	0	2	0	32
131	amberashleyj	lacanetwork	2020-08-30	2020	8	30	RT @LACANetwork: “I’m sticking to my earlier statement. I have not seen that video.” -Kenosha Sheriff Y’all tell me, why wouldn’t the She…	Mentions	https://twitter.com/#!/amberashleyj/status/1299951202856206336	defund	35-2020	0	182	RT	1	0	0	0	2	NA	NA	0	NA	NA	0	0	0	0	1	0	8	0	0	1	0	0	12	0	0	1	0	0	0	0	0	0	2	0	57
132	sassyandgeeky	darrylstephens	2020-08-30	2020	8	30	RT @darrylstephens: #DefundThePolice	Mentions	https://twitter.com/#!/sassyandgeeky/status/1299951240172965890	defund	35-2020	0	183	RT	1	0	0	0	0	NA	NA	0	NA	NA	0	0	0	0	1	0	1	0	0	1	0	0	106	0	0	1	0	0	0	0	0	0	1	0	59
133	jacquesbriet	franklin__lopez	2020-08-30	2020	8	30	RT @Franklin__Lopez: The John A. Macdonald statue in #Montreal has fallen. It was taken down minutes ago by masked protesters at the end of…	Mentions	https://twitter.com/#!/jacquesbriet/status/1299951266467119109	defund	35-2020	0	184	RT	1	0	1	0	0	1	0	-1	1	0	-1	-4	-4	0	1	0	1	0	0	1	0	0	2	0	0	1	0	0	0	0	0	0	1	0	206
134	mtndweller55	cbcnews	2020-08-30	2020	8	30	RT @BillyJoyce1976: THIS is happening in Ottawa right now, but @CBCNews is busy covering #DefundThePolice rallies with 100 people and claim…	Mentions	https://twitter.com/#!/mtndweller55/status/1299951370955632641	defund	35-2020	0	186	RT	1	0	0	0	0	NA	NA	0	NA	NA	0	0	0	0	1	0	2	0	0	1	0	0	35	0	0	1	0	0	0	0	0	0	1	0	12
135	mtndweller55	billyjoyce1976	2020-08-30	2020	8	30	RT @BillyJoyce1976: THIS is happening in Ottawa right now, but @CBCNews is busy covering #DefundThePolice rallies with 100 people and claim…	Mentions	https://twitter.com/#!/mtndweller55/status/1299951370955632641	defund	35-2020	0	187	RT	1	0	0	0	0	NA	NA	0	NA	NA	0	0	0	0	1	0	2	0	0	1	0	0	32	0	0	1	0	0	0	0	0	0	1	0	206
136	alextoy20	quantumsashes	2020-08-30	2020	8	30	RT @QuantumsAshes: .@portlandpolice is a nazi organization #DefundThePolice	Mentions	https://twitter.com/#!/alextoy20/status/1299951373174419456	defund	35-2020	0	189	RT	1	0	0	0	1	NA	NA	0	NA	NA	0	0	0	0	1	0	2	0	0	1	0	0	1	0	0	1	0	0	0	0	0	0	2	0	35
137	alextoy20	portlandpolice	2020-08-30	2020	8	30	RT @QuantumsAshes: .@portlandpolice is a nazi organization #DefundThePolice	Mentions	https://twitter.com/#!/alextoy20/status/1299951373174419456	defund	35-2020	0	190	RT	1	0	0	0	1	NA	NA	0	NA	NA	0	0	0	0	1	0	2	0	0	1	0	7	21	0	1	1	0	0	0	0	0	0	1	0.333333333333333	3
138	moleskidorothy	paolaqp1231	2020-08-30	2020	8	30	RT @PaolaQP1231: #DefundThePolice : Let me know how that works out for you, #Toronto. <U+0001F644>	Mentions	https://twitter.com/#!/moleskidorothy/status/1299951618431971329	defund	35-2020	0	192	RT	1	0	0	0	0	NA	NA	0	NA	NA	0	0	0	0	1	2	2	1	1	1	1	0	19	0	0	1	0	3	1	0	0	1	1	0	32
139	k810mt	514jon	2020-08-30	2020	8	30	RT @514jon: Protesters at the #DefundThePolice demonstration in Montreal today tore down the statue of John A. Macdonald, the architect of…	Mentions	https://twitter.com/#!/k810mt/status/1299951773537333248	defund	35-2020	0	193	RT	1	0	1	0	0	NA	NA	0	NA	NA	0	-3	-3	0	1	0	1	0	0	1	0	0	49	0	0	1	0	0	0	0	0	0	1	0	12
140	redmoonrising_	514jon	2020-08-30	2020	8	30	RT @514jon: Protesters at the #DefundThePolice demonstration in Montreal today tore down the statue of John A. Macdonald, the architect of…	Mentions	https://twitter.com/#!/redmoonrising_/status/1299951832068837377	defund	35-2020	0	194	RT	1	0	1	0	0	NA	NA	0	NA	NA	0	-3	-3	0	1	0	1	0	0	1	0	0	49	0	0	1	0	0	0	0	0	0	3	0	57
141	skipper8231934	jim_jordan	2020-08-30	2020	8	30	RT @Jim_Jordan: What happens to Senator Paul if Democrats #DefundThePolice? What about you and your family? Your church? Your school? Y…	Mentions	https://twitter.com/#!/skipper8231934/status/1299951854533525504	defund	35-2020	0	195	RT	1	0	0	0	2	NA	NA	0	NA	NA	0	0	0	0	1	0	1	0	0	1	0	0	1424	0	0	1	0	0	0	0	0	0	8	0	8
142	miracleguppy	cleavon_md	2020-08-30	2020	8	30	RT @Cleavon_MD: You find the most SELFLESS people at protests! "Police have never equated to safety for US. I never felt protected or serve…	Mentions	https://twitter.com/#!/miracleguppy/status/1299951879514804224	defund	35-2020	0	196	RT	1	0	0	1	3	1	0	-1	1	0	-1	0	0	0	1	0	1	0	0	1	0	0	2	0	0	1	0	0	0	0	0	0	1	0	1424
143	theacamara	chadwickboseman	2020-08-30	2020	8	30	RT @chadwickboseman: Read our letter and full list of demands at #Hollywood4BlackLives #DefundThePolice	Mentions	https://twitter.com/#!/theacamara/status/1299951987010744321	defund	35-2020	0	198	RT	1	0	0	0	0	NA	NA	0	NA	NA	0	-1	-1	0	1	0	1	0	0	1	0	0	206	0	0	1	0	0	0	0	0	0	1	0	1
144	tarikcyrilamar	514jon	2020-08-30	2020	8	30	RT @514jon: Protesters at the #DefundThePolice demonstration in Montreal today tore down the statue of John A. Macdonald, the architect of…	Mentions	https://twitter.com/#!/tarikcyrilamar/status/1299952045336731648	defund	35-2020	0	199	RT	1	0	1	0	0	NA	NA	0	NA	NA	0	-3	-3	0	1	0	1	0	0	1	0	0	49	0	0	1	0	0	0	0	0	0	2	0	1
145	addelgado	lacanetwork	2020-08-30	2020	8	30	RT @LACANetwork: “I’m sticking to my earlier statement. I have not seen that video.” -Kenosha Sheriff Y’all tell me, why wouldn’t the She…	Mentions	https://twitter.com/#!/addelgado/status/1299952094242369536	defund	35-2020	0	200	RT	1	0	0	0	2	NA	NA	0	NA	NA	0	0	0	0	1	0	1	0	0	1	0	0	12	0	0	1	0	0	0	0	0	0	2	0	206
146	sierrayay	windyangel14	2020-08-30	2020	8	30	RT @windyangel14: <U+C624><U+B298> <U+CE5C><U+AD6C><U+AC00> <U+C2DC><U+C704><U+C5D0><U+C11C> <U+BCF8><U+AC83><U+314B><U+314B><U+314B><U+314B><U+314B> #DefundThePolice	Mentions	https://twitter.com/#!/sierrayay/status/1299952221333991426	defund	35-2020	0	202	RT	1	0	0	0	0	NA	NA	0	NA	NA	0	0	0	0	1	0	1	0	0	1	0	0	59	0	0	1	0	0	0	0	0	0	2	0	49
147	caro_belli	windyangel14	2020-08-30	2020	8	30	RT @windyangel14: <U+C624><U+B298> <U+CE5C><U+AD6C><U+AC00> <U+C2DC><U+C704><U+C5D0><U+C11C> <U+BCF8><U+AC83><U+314B><U+314B><U+314B><U+314B><U+314B> #DefundThePolice	Mentions	https://twitter.com/#!/caro_belli/status/1299952292020486144	defund	35-2020	0	203	RT	1	0	0	0	0	NA	NA	0	NA	NA	0	0	0	0	1	0	1	0	0	1	0	0	59	0	0	1	0	0	0	0	0	0	2	0	13
148	saltytowerjimt	cbcnews	2020-08-30	2020	8	30	RT @BillyJoyce1976: THIS is happening in Ottawa right now, but @CBCNews is busy covering #DefundThePolice rallies with 100 people and claim…	Mentions	https://twitter.com/#!/saltytowerjimt/status/1299952425625776128	defund	35-2020	0	204	RT	1	0	0	0	0	NA	NA	0	NA	NA	0	0	0	0	1	0	2	0	0	1	0	0	35	0	0	1	0	0	0	0	0	0	2	0	119
149	saltytowerjimt	billyjoyce1976	2020-08-30	2020	8	30	RT @BillyJoyce1976: THIS is happening in Ottawa right now, but @CBCNews is busy covering #DefundThePolice rallies with 100 people and claim…	Mentions	https://twitter.com/#!/saltytowerjimt/status/1299952425625776128	defund	35-2020	0	205	RT	1	0	0	0	0	NA	NA	0	NA	NA	0	0	0	0	1	0	2	0	0	1	0	0	32	0	0	1	0	0	0	0	0	0	1	0	3
150	chasingbridges	bikelanediary	2020-08-30	2020	8	30	RT @BikeLaneDiary: Photos: Huge Anti-black Racism March in Toronto on Bloor Street #DefundThePolice #JUSTICEFORREGIS #BlackLivesMatter http…	Mentions	https://twitter.com/#!/chasingbridges/status/1299952462418280448	defund	35-2020	0	206	RT	1	0	0	0	0	1	0	-1	1	0	-1	-3	-3	0	1	0	1	0	0	1	0	0	14	0	0	1	0	0	0	0	0	0	1	0	106
151	thecameronquinn	chadwickboseman	2020-08-30	2020	8	30	RT @chadwickboseman: Read our letter and full list of demands at #Hollywood4BlackLives #DefundThePolice	Mentions	https://twitter.com/#!/thecameronquinn/status/1299952464691523585	defund	35-2020	0	207	RT	1	0	0	0	0	NA	NA	0	NA	NA	0	-1	-1	0	1	0	1	0	0	1	0	0	206	0	0	1	0	0	0	0	0	0	1	0	21
152	5proverbs28	cbcnews	2020-08-30	2020	8	30	RT @BillyJoyce1976: THIS is happening in Ottawa right now, but @CBCNews is busy covering #DefundThePolice rallies with 100 people and claim…	Mentions	https://twitter.com/#!/5proverbs28/status/1299952575211401216	defund	35-2020	0	209	RT	1	0	0	0	0	NA	NA	0	NA	NA	0	0	0	0	1	0	2	0	0	1	0	0	35	0	0	1	0	0	0	0	0	0	1	0	119
153	5proverbs28	billyjoyce1976	2020-08-30	2020	8	30	RT @BillyJoyce1976: THIS is happening in Ottawa right now, but @CBCNews is busy covering #DefundThePolice rallies with 100 people and claim…	Mentions	https://twitter.com/#!/5proverbs28/status/1299952575211401216	defund	35-2020	0	210	RT	1	0	0	0	0	NA	NA	0	NA	NA	0	0	0	0	1	0	2	0	0	1	0	0	32	0	0	1	0	0	0	0	0	0	1	0	12
154	cali__jefe	chadwickboseman	2020-08-30	2020	8	30	RT @chadwickboseman: Read our letter and full list of demands at #Hollywood4BlackLives #DefundThePolice	Mentions	https://twitter.com/#!/cali__jefe/status/1299952715183742978	defund	35-2020	0	213	RT	1	0	0	0	0	NA	NA	0	NA	NA	0	-1	-1	0	1	0	1	0	0	1	0	0	206	0	0	1	0	0	0	0	0	0	1	0	106
155	georgem77667178	rebecca82375813	2020-08-30	2020	8	30	RT @Rebecca82375813: Black People Nearly Twice as Likely as Whites to Be Arrested at #PortlandProtests” #DefundThePolice #BlackLivesMatter…	Mentions	https://twitter.com/#!/georgem77667178/status/1299952801741639682	defund	35-2020	0	215	RT	1	0	0	0	0	NA	NA	0	NA	NA	0	-3	-3	0	1	0	1	0	0	1	0	0	6	0	0	1	0	0	0	0	0	0	1	0	2
156	watergateyky	ut_anti_elab	2020-08-30	2020	8	30	RT @chercywong: By the amazing @ut_anti_elab - bilingual (English &amp; Traditional Chinese/Cantonese) materials on Defund the Police #Defund…	Mentions	https://twitter.com/#!/watergateyky/status/1299953039155974144	defund	35-2020	0	216	RT	1	0	0	1	1	0	1	1	0	1	1	4	4	0	1	0	2	0	0	1	0	0	16	0	0	1	0	0	0	0	0	0	1	0	35
157	watergateyky	chercywong	2020-08-30	2020	8	30	RT @chercywong: By the amazing @ut_anti_elab - bilingual (English &amp; Traditional Chinese/Cantonese) materials on Defund the Police #Defund…	Mentions	https://twitter.com/#!/watergateyky/status/1299953039155974144	defund	35-2020	0	217	RT	1	0	0	1	1	0	1	1	0	1	1	4	4	0	1	0	2	0	0	1	0	0	9	0	0	1	0	0	0	0	0	0	1	0	32
158	cherokee_kid23	chadwickboseman	2020-08-30	2020	8	30	RT @chadwickboseman: Read our letter and full list of demands at #Hollywood4BlackLives #DefundThePolice	Mentions	https://twitter.com/#!/cherokee_kid23/status/1299953244857348097	defund	35-2020	0	221	RT	1	0	0	0	0	NA	NA	0	NA	NA	0	-1	-1	0	1	0	1	0	0	1	0	0	206	0	0	1	0	0	0	0	0	0	2	0	1
159	gerwinjaden	jaggimontreal	2020-08-30	2020	8	30	RT @JaggiMontreal: The racist John A. Macdonald statue in Montreal has fallen! It was removed minutes ago by anonymous protesters at the en…	Mentions	https://twitter.com/#!/gerwinjaden/status/1299953266432774144	defund	35-2020	0	222	RT	1	0	1	0	0	2	0	-2	2	0	-2	-7	-7	0	1	0	1	0	0	1	0	0	57	0	0	1	0	0	0	0	0	0	2	0	21
160	imjust_cam	chadwickboseman	2020-08-30	2020	8	30	RT @chadwickboseman: Read our letter and full list of demands at #Hollywood4BlackLives #DefundThePolice	Mentions	https://twitter.com/#!/imjust_cam/status/1299953297739132928	defund	35-2020	0	223	RT	1	0	0	0	0	NA	NA	0	NA	NA	0	-1	-1	0	1	0	1	0	0	1	0	0	206	0	0	1	0	0	0	0	0	0	1	0	19
161	rockfarmer444	514jon	2020-08-30	2020	8	30	RT @514jon: Protesters at the #DefundThePolice demonstration in Montreal today tore down the statue of John A. Macdonald, the architect of…	Mentions	https://twitter.com/#!/rockfarmer444/status/1299953333239795712	defund	35-2020	0	224	RT	1	0	1	0	0	NA	NA	0	NA	NA	0	-3	-3	0	1	0	1	0	0	1	0	0	49	0	0	1	0	0	0	0	0	0	1	0	49
162	wolf_sioux	chadwickboseman	2020-08-30	2020	8	30	RT @chadwickboseman: Read our letter and full list of demands at #Hollywood4BlackLives #DefundThePolice	Mentions	https://twitter.com/#!/wolf_sioux/status/1299953341431050241	defund	35-2020	0	225	RT	1	0	0	0	0	NA	NA	0	NA	NA	0	-1	-1	0	1	0	1	0	0	1	0	0	206	0	0	1	0	0	0	0	0	0	2	0	49
163	realamkypaul	chadwickboseman	2020-08-30	2020	8	30	RT @chadwickboseman: Read our letter and full list of demands at #Hollywood4BlackLives #DefundThePolice	Mentions	https://twitter.com/#!/realamkypaul/status/1299953615763681281	defund	35-2020	0	227	RT	1	0	0	0	0	NA	NA	0	NA	NA	0	-1	-1	0	1	0	1	0	0	1	0	0	206	0	0	1	0	0	0	0	0	0	2	0	1424
164	jonathanmandel8	torontostar	2020-08-30	2020	8	30	RT @Crash_IRA: @TorontoStar Police now get attacked by bystanders while man jumps on cars.... toronto star questions why the police needed…	Mentions	https://twitter.com/#!/jonathanmandel8/status/1299953803404496896	defund	35-2020	0	230	RT	1	0	0	2	3	NA	NA	0	NA	NA	0	-1	-1	0	1	0	2	0	0	1	0	0	1	0	0	1	0	0	0	0	0	0	1	0	2
165	jonathanmandel8	crash_ira	2020-08-30	2020	8	30	RT @Crash_IRA: @TorontoStar Police now get attacked by bystanders while man jumps on cars.... toronto star questions why the police needed…	Mentions	https://twitter.com/#!/jonathanmandel8/status/1299953803404496896	defund	35-2020	0	231	RT	1	0	0	2	3	NA	NA	0	NA	NA	0	-1	-1	0	1	0	2	0	0	1	0	0	1	0	0	1	0	0	0	0	0	0	1	0	206
166	nefertitty6	bikelanediary	2020-08-30	2020	8	30	RT @BikeLaneDiary: Photos: Huge Anti-black Racism March in Toronto on Bloor Street #DefundThePolice #JUSTICEFORREGIS #BlackLivesMatter http…	Mentions	https://twitter.com/#!/nefertitty6/status/1299953859725602816	defund	35-2020	0	232	RT	1	0	0	0	0	1	0	-1	1	0	-1	-3	-3	0	1	0	1	0	0	1	0	0	14	0	0	1	0	0	0	0	0	0	2	0	49
167	briandecesare	lacanetwork	2020-08-30	2020	8	30	RT @LACANetwork: “I’m sticking to my earlier statement. I have not seen that video.” -Kenosha Sheriff Y’all tell me, why wouldn’t the She…	Mentions	https://twitter.com/#!/briandecesare/status/1299953894202589184	defund	35-2020	0	234	RT	1	0	0	0	2	NA	NA	0	NA	NA	0	0	0	0	1	0	1	0	0	1	0	0	12	0	0	1	0	0	0	0	0	0	2	0	12
168	joecobras1	jim_jordan	2020-08-30	2020	8	30	RT @Jim_Jordan: What happens to Senator Paul if Democrats #DefundThePolice? What about you and your family? Your church? Your school? Y…	Mentions	https://twitter.com/#!/joecobras1/status/1299953913362227205	defund	35-2020	0	235	RT	1	0	0	0	2	NA	NA	0	NA	NA	0	0	0	0	1	0	1	0	0	1	0	0	1424	0	0	1	0	0	0	0	0	0	1	0	59
169	skelavey	pismo_b	2020-08-30	2020	8	30	RT @Pismo_B: Police Officers save a 9-month-old baby, after finding him to be unconscious, during a traffic stop. D-RATS - But we have to…	Mentions	https://twitter.com/#!/skelavey/status/1299954107352981505	defund	35-2020	0	237	RT	1	0	0	1	2	NA	NA	0	NA	NA	0	1	1	0	1	2	1	0	1	1	0	1	73	0	1	1	0	0	0	0	0	2	0.5	0.0136986301369863	73
170	guahuc	carriefiveo	2020-08-30	2020	8	30	RT @CarrieFiveO: Targeting medics, water and food (humanitarian assistance) is a tactic used by terrorists and warlords. This tactic is so…	Mentions	https://twitter.com/#!/guahuc/status/1299954143709274113	defund	35-2020	0	239	RT	1	0	0	0	2	NA	NA	0	NA	NA	0	0	0	0	1	0	1	0	0	1	0	0	1	0	0	1	0	0	0	0	0	0	1	0	59
171	james36leonard	cleavon_md	2020-08-30	2020	8	30	RT @Cleavon_MD: You find the most SELFLESS people at protests! "Police have never equated to safety for US. I never felt protected or serve…	Mentions	https://twitter.com/#!/james36leonard/status/1299954232934555648	defund	35-2020	0	240	RT	1	0	0	1	3	1	0	-1	1	0	-1	0	0	0	1	0	1	0	0	1	0	0	2	0	0	1	0	0	0	0	0	0	1	0	35
172	johnofbag	514jon	2020-08-30	2020	8	30	RT @514jon: Protesters at the #DefundThePolice demonstration in Montreal today tore down the statue of John A. Macdonald, the architect of…	Mentions	https://twitter.com/#!/johnofbag/status/1299954374572036104	defund	35-2020	0	243	RT	1	0	1	0	0	NA	NA	0	NA	NA	0	-3	-3	0	1	0	1	0	0	1	0	0	49	0	0	1	0	0	0	0	0	0	1	0	32
173	roleless833	jim_jordan	2020-08-30	2020	8	30	RT @Jim_Jordan: What happens to Senator Paul if Democrats #DefundThePolice? What about you and your family? Your church? Your school? Y…	Mentions	https://twitter.com/#!/roleless833/status/1299954811341811715	defund	35-2020	0	248	RT	1	0	0	0	2	NA	NA	0	NA	NA	0	0	0	0	1	3	1	0	1	1	0	0	1424	0	0	1	0	0	0	0	0	3	0.333333333333333	0	14
174	thepamsegrest	osyrusbolly	2020-08-30	2020	8	30	RT @OsyrusBolly: #BreakingNews Arkansas County Sheriff Todd Wright said he would submit his resignation, turn in his badge and gun. His res…	Mentions	https://twitter.com/#!/thepamsegrest/status/1299955024987070465	defund	35-2020	0	249	RT	1	1	0	1	3	1	0	-1	1	0	-1	-1	-1	0	1	0	1	0	0	1	0	0	3	0	0	1	0	0	0	0	0	0	1	0	206
175	hieverya	donwinslow	2020-08-30	2020	8	30	RT @hieverya: @donwinslow I'm afraid the tide has turned now against Biden. People are fed up with violence and supporting #DefundThePolice…	Mentions	https://twitter.com/#!/hieverya/status/1299951170279014400	defund	35-2020	0	251	RT	1	1	0	2	1	1	1	0	1	1	0	-4	-4	0	1	0	1	0	0	1	0	0	1	0	0	1	0	0	0	0	0	0	1	0	35
176	search4swag	terrence_str	2020-08-30	2020	8	30	RT @Terrence_STR: Here’s video of #Kenosha Sheriff David Beth being pressured to watch the video of the shooting AT THE SCENE OF THE SHOOTI…	Mentions	https://twitter.com/#!/search4swag/status/1299955261076111360	defund	35-2020	0	258	RT	1	1	0	2	1	NA	NA	0	NA	NA	0	-2	-2	0	1	0	3	0	0	1	0	0	21	0	0	1	0	0	0	0	0	0	2	0	32
177	terry59161638	pismo_b	2020-08-30	2020	8	30	RT @Pismo_B: Police Officers save a 9-month-old baby, after finding him to be unconscious, during a traffic stop. D-RATS - But we have to…	Mentions	https://twitter.com/#!/terry59161638/status/1299955529322819586	defund	35-2020	0	261	RT	1	0	0	1	2	NA	NA	0	NA	NA	0	1	1	0	1	0	1	0	0	1	0	1	73	0	1	1	0	0	0	0	0	0	2	0.0136986301369863	73
178	solaravada	terrence_str	2020-08-30	2020	8	30	RT @Terrence_STR: Here’s video of #Kenosha Sheriff David Beth being pressured to watch the video of the shooting AT THE SCENE OF THE SHOOTI…	Mentions	https://twitter.com/#!/solaravada/status/1299955743857225730	defund	35-2020	0	262	RT	1	1	0	2	1	NA	NA	0	NA	NA	0	-2	-2	0	1	0	1	0	0	1	0	0	21	0	0	1	0	0	0	0	0	0	1	0	206
179	photosbycooper	terrence_str	2020-08-30	2020	8	30	RT @Terrence_STR: Here’s video of #Kenosha Sheriff David Beth being pressured to watch the video of the shooting AT THE SCENE OF THE SHOOTI…	Mentions	https://twitter.com/#!/photosbycooper/status/1299956067909210112	defund	35-2020	0	263	RT	1	1	0	2	1	NA	NA	0	NA	NA	0	-2	-2	0	1	0	9	0	0	1	0	0	21	0	0	1	0	0	0	0	0	0	1	0	6
180	brenda31676209	pismo_b	2020-08-30	2020	8	30	RT @Pismo_B: Police Officers save a 9-month-old baby, after finding him to be unconscious, during a traffic stop. D-RATS - But we have to…	Mentions	https://twitter.com/#!/brenda31676209/status/1299956142169182208	defund	35-2020	0	264	RT	1	0	0	1	2	NA	NA	0	NA	NA	0	1	1	0	1	0	1	0	0	1	0	1	73	0	1	1	0	0	0	0	0	0	1	0.0136986301369863	73
181	la_macdougall	lacanetwork	2020-08-30	2020	8	30	RT @LACANetwork: “I’m sticking to my earlier statement. I have not seen that video.” -Kenosha Sheriff Y’all tell me, why wouldn’t the She…	Mentions	https://twitter.com/#!/la_macdougall/status/1299956165439229953	defund	35-2020	0	265	RT	1	0	0	0	2	NA	NA	0	NA	NA	0	0	0	0	1	0	2	0	0	1	0	0	12	0	0	1	0	0	0	0	0	0	1	0	16
182	operationwtfu	cbcnews	2020-08-30	2020	8	30	RT @BillyJoyce1976: THIS is happening in Ottawa right now, but @CBCNews is busy covering #DefundThePolice rallies with 100 people and claim…	Mentions	https://twitter.com/#!/operationwtfu/status/1299956466263171074	defund	35-2020	0	266	RT	1	0	0	0	0	NA	NA	0	NA	NA	0	0	0	0	1	0	2	0	0	1	0	0	35	0	0	1	0	0	0	0	0	0	1	0	9
183	operationwtfu	billyjoyce1976	2020-08-30	2020	8	30	RT @BillyJoyce1976: THIS is happening in Ottawa right now, but @CBCNews is busy covering #DefundThePolice rallies with 100 people and claim…	Mentions	https://twitter.com/#!/operationwtfu/status/1299956466263171074	defund	35-2020	0	267	RT	1	0	0	0	0	NA	NA	0	NA	NA	0	0	0	0	1	0	2	0	0	1	0	0	32	0	0	1	0	0	0	0	0	0	1	0	206
184	m_william_1985	jim_jordan	2020-08-30	2020	8	30	RT @Jim_Jordan: What happens to Senator Paul if Democrats #DefundThePolice? What about you and your family? Your church? Your school? Y…	Mentions	https://twitter.com/#!/m_william_1985/status/1299956509871349760	defund	35-2020	0	268	RT	1	0	0	0	2	NA	NA	0	NA	NA	0	0	0	0	1	2	1	0	1	1	0	0	1424	0	0	1	0	0	0	0	0	2	0.5	0	57
185	danivia27	windyangel14	2020-08-30	2020	8	30	RT @windyangel14: <U+C624><U+B298> <U+CE5C><U+AD6C><U+AC00> <U+C2DC><U+C704><U+C5D0><U+C11C> <U+BCF8><U+AC83><U+314B><U+314B><U+314B><U+314B><U+314B> #DefundThePolice	Mentions	https://twitter.com/#!/danivia27/status/1299956886788173825	defund	35-2020	0	269	RT	1	0	0	0	0	NA	NA	0	NA	NA	0	0	0	0	1	0	1	0	0	1	0	0	59	0	0	1	0	0	0	0	0	0	1	0	206
186	koanside	jaggimontreal	2020-08-30	2020	8	30	RT @JaggiMontreal: The racist John A. Macdonald statue in Montreal has fallen! It was removed minutes ago by anonymous protesters at the en…	Mentions	https://twitter.com/#!/koanside/status/1299957041360900097	defund	35-2020	0	270	RT	1	0	1	0	0	2	0	-2	2	0	-2	-7	-7	0	1	0	1	0	0	1	0	0	57	0	0	1	0	0	0	0	0	0	1	0	49
187	erynca	chadwickboseman	2020-08-30	2020	8	30	RT @chadwickboseman: Read our letter and full list of demands at #Hollywood4BlackLives #DefundThePolice	Mentions	https://twitter.com/#!/erynca/status/1299957336329523200	defund	35-2020	0	271	RT	1	0	0	0	0	NA	NA	0	NA	NA	0	-1	-1	0	1	0	1	0	0	1	0	0	206	0	0	1	0	0	0	0	0	0	1	0	206
188	gloriag74681274	jim_jordan	2020-08-30	2020	8	30	RT @Jim_Jordan: What happens to Senator Paul if Democrats #DefundThePolice? What about you and your family? Your church? Your school? Y…	Mentions	https://twitter.com/#!/gloriag74681274/status/1299957429686415360	defund	35-2020	0	272	RT	1	0	0	0	2	NA	NA	0	NA	NA	0	0	0	0	1	0	1	0	0	1	0	0	1424	0	0	1	0	0	0	0	0	0	1	0	206
189	j68ime	rebecca82375813	2020-08-30	2020	8	30	RT @Rebecca82375813: Black People Nearly Twice as Likely as Whites to Be Arrested at #PortlandProtests” #DefundThePolice #BlackLivesMatter…	Mentions	https://twitter.com/#!/j68ime/status/1299957448049033217	defund	35-2020	0	273	RT	1	0	0	0	0	NA	NA	0	NA	NA	0	-3	-3	0	1	0	1	0	0	1	0	0	6	0	0	1	0	0	0	0	0	0	3	0	1
190	dsamblas	perealvaro	2020-08-30	2020	8	30	RT @perealvaro: fil molt interessant sobre #DefundThePolice	Mentions	https://twitter.com/#!/dsamblas/status/1299957449823342592	defund	35-2020	0	274	RT	1	0	0	0	0	NA	NA	0	NA	NA	0	0	0	0	1	0	1	0	0	1	0	0	2	0	0	1	0	0	0	0	0	0	1	0	1
191	private_grif	windyangel14	2020-08-30	2020	8	30	RT @windyangel14: <U+C624><U+B298> <U+CE5C><U+AD6C><U+AC00> <U+C2DC><U+C704><U+C5D0><U+C11C> <U+BCF8><U+AC83><U+314B><U+314B><U+314B><U+314B><U+314B> #DefundThePolice	Mentions	https://twitter.com/#!/private_grif/status/1299957715750580226	defund	35-2020	0	279	RT	1	0	0	0	0	NA	NA	0	NA	NA	0	0	0	0	1	0	1	0	0	1	0	0	59	0	0	1	0	0	0	0	0	0	1	0	14
192	bordernirvana	terrence_str	2020-08-30	2020	8	30	RT @Terrence_STR: Here’s video of #Kenosha Sheriff David Beth being pressured to watch the video of the shooting AT THE SCENE OF THE SHOOTI…	Mentions	https://twitter.com/#!/bordernirvana/status/1299957775620091904	defund	35-2020	0	280	RT	1	1	0	2	1	NA	NA	0	NA	NA	0	-2	-2	0	1	0	1	0	0	1	0	0	21	0	0	1	0	0	0	0	0	0	9	0	12
193	dgoreos	windyangel14	2020-08-30	2020	8	30	RT @windyangel14: <U+C624><U+B298> <U+CE5C><U+AD6C><U+AC00> <U+C2DC><U+C704><U+C5D0><U+C11C> <U+BCF8><U+AC83><U+314B><U+314B><U+314B><U+314B><U+314B> #DefundThePolice	Mentions	https://twitter.com/#!/dgoreos/status/1299958138515468288	defund	35-2020	0	281	RT	1	0	0	0	0	NA	NA	0	NA	NA	0	0	0	0	1	0	1	0	0	1	0	0	59	0	0	1	0	0	0	0	0	0	1	0	1424
194	pazuzumycete	setarelven	2020-08-30	2020	8	30	RT @setarelven: This is the same logic the cops themselves use to justify murdering BIPOC who are in obvious mental distress. And of course…	Mentions	https://twitter.com/#!/pazuzumycete/status/1299958145842724864	defund	35-2020	0	282	RT	1	1	1	1	1	1	0	-1	1	0	-1	-5	-5	0	1	0	2	0	0	1	0	0	2	0	0	1	0	0	0	0	0	0	2	0	73
195	karen_pontius	514jon	2020-08-30	2020	8	30	RT @514jon: Protesters at the #DefundThePolice demonstration in Montreal today tore down the statue of John A. Macdonald, the architect of…	Mentions	https://twitter.com/#!/karen_pontius/status/1299958280991551488	defund	35-2020	0	283	RT	1	0	1	0	0	NA	NA	0	NA	NA	0	-3	-3	0	1	0	1	0	0	1	0	0	49	0	0	1	0	0	0	0	0	0	2	0	1
196	iloveyouxielian	windyangel14	2020-08-30	2020	8	30	RT @windyangel14: <U+C624><U+B298> <U+CE5C><U+AD6C><U+AC00> <U+C2DC><U+C704><U+C5D0><U+C11C> <U+BCF8><U+AC83><U+314B><U+314B><U+314B><U+314B><U+314B> #DefundThePolice	Mentions	https://twitter.com/#!/iloveyouxielian/status/1299958301833084928	defund	35-2020	0	285	RT	1	0	0	0	0	NA	NA	0	NA	NA	0	0	0	0	1	0	1	0	0	1	0	0	59	0	0	1	0	0	0	0	0	0	2	0	2
197	axolotls30	jim_jordan	2020-08-30	2020	8	30	RT @Jim_Jordan: What happens to Senator Paul if Democrats #DefundThePolice? What about you and your family? Your church? Your school? Y…	Mentions	https://twitter.com/#!/axolotls30/status/1299958584172621824	defund	35-2020	0	286	RT	1	0	0	0	2	NA	NA	0	NA	NA	0	0	0	0	1	0	1	0	0	1	0	0	1424	0	0	1	0	0	0	0	0	0	1	0	49
198	shadwell123	chadwickboseman	2020-08-30	2020	8	30	RT @chadwickboseman: Read our letter and full list of demands at #Hollywood4BlackLives #DefundThePolice	Mentions	https://twitter.com/#!/shadwell123/status/1299958763575586817	defund	35-2020	0	287	RT	1	0	0	0	0	NA	NA	0	NA	NA	0	-1	-1	0	1	0	1	0	0	1	0	0	206	0	0	1	0	0	0	0	0	0	1	0	1424
199	gkw_the	drsdefundpolice	2020-08-30	2020	8	30	RT @DrsDefundPolice: Wow. Toronto is coming together and the message is as clear as ever. It’s time to #DefundThePolice	Mentions	https://twitter.com/#!/gkw_the/status/1299958777823678464	defund	35-2020	0	288	RT	1	0	0	0	0	0	1	1	0	1	1	4	4	0	1	0	3	0	0	1	0	0	119	0	0	1	0	0	0	0	0	0	1	0	3
200	graveyarddates	514jon	2020-08-30	2020	8	30	RT @514jon: Protesters at the #DefundThePolice demonstration in Montreal today tore down the statue of John A. Macdonald, the architect of…	Mentions	https://twitter.com/#!/graveyarddates/status/1299958845733703681	defund	35-2020	0	289	RT	1	0	1	0	0	NA	NA	0	NA	NA	0	-3	-3	0	1	0	1	0	0	1	0	0	49	0	0	1	0	0	0	0	0	0	1	0	1
201	pepinoprince	windyangel14	2020-08-30	2020	8	30	RT @windyangel14: <U+C624><U+B298> <U+CE5C><U+AD6C><U+AC00> <U+C2DC><U+C704><U+C5D0><U+C11C> <U+BCF8><U+AC83><U+314B><U+314B><U+314B><U+314B><U+314B> #DefundThePolice	Mentions	https://twitter.com/#!/pepinoprince/status/1299958912574279680	defund	35-2020	0	294	RT	1	0	0	0	0	NA	NA	0	NA	NA	0	0	0	0	1	0	1	0	0	1	0	0	59	0	0	1	0	0	0	0	0	0	1	0	21
202	sasorex_	generalstrikeoh	2020-08-30	2020	8	30	RT @GeneralStrikeOH: Oligarchs blocked progress for the people Again We all deserve #UBI, #M4A, education, childcare, food, #transit, h…	Mentions	https://twitter.com/#!/sasorex_/status/1299959041272279043	defund	35-2020	0	295	RT	1	1	0	0	2	0	1	1	0	1	1	1	1	0	1	0	1	0	0	1	0	0	24	0	0	1	0	0	0	0	0	0	1	0	73
203	dhopeconnois33r	chescaleigh	2020-08-30	2020	8	30	RT @chescaleigh: For the finale of our #MTVDecoded policing mini-series, we break down how #DefundThePolice isn’t just about police violenc…	Mentions	https://twitter.com/#!/dhopeconnois33r/status/1299959168124833793	defund	35-2020	0	296	RT	1	0	0	1	2	1	0	-1	1	0	-1	0	0	0	1	0	1	0	0	1	0	0	46	0	0	1	0	0	0	0	0	0	1	0	21
204	achimkansy	gert_woellmann	2020-08-30	2020	8	30	RT @Gert_Woellmann: Die ganzen #DefundThePolice Honks sind heute auffällig ruhig, oder?	Mentions	https://twitter.com/#!/achimkansy/status/1299959370768416774	defund	35-2020	0	298	RT	1	0	0	1	0	1	0	-1	1	0	-1	-3	-3	0	1	0	1	0	0	1	0	0	20	0	0	1	0	0	0	0	0	0	1	0	21
205	wardforpeople	bikelanediary	2020-08-30	2020	8	30	RT @BikeLaneDiary: Photos: Huge Anti-black Racism March in Toronto on Bloor Street #DefundThePolice #JUSTICEFORREGIS #BlackLivesMatter http…	Mentions	https://twitter.com/#!/wardforpeople/status/1299959556894855169	defund	35-2020	0	299	RT	1	0	0	0	0	1	0	-1	1	0	-1	-3	-3	0	1	0	3	0	0	1	0	0	14	0	0	1	0	0	0	0	0	0	1	0	73
206	kimpersegona	jim_jordan	2020-08-30	2020	8	30	RT @Jim_Jordan: What happens to Senator Paul if Democrats #DefundThePolice? What about you and your family? Your church? Your school? Y…	Mentions	https://twitter.com/#!/kimpersegona/status/1299959825883750401	defund	35-2020	0	303	RT	1	0	0	0	2	NA	NA	0	NA	NA	0	0	0	0	1	0	1	0	0	1	0	0	1424	0	0	1	0	0	0	0	0	0	1	0	12
207	fuckbarrel_pac	socialist0215	2020-08-30	2020	8	30	RT @ToferWrites: @marwilliamson @Socialist0215 #BLM #Education4All #Housing4All #LivingWage #NewGreenDeal #DefundThePolice #GeneralStrike20…	Mentions	https://twitter.com/#!/fuckbarrel_pac/status/1299959740374671360	defund	35-2020	0	305	RT	1	0	0	0	0	NA	NA	0	NA	NA	0	0	0	0	1	0	9	0	0	1	0	0	1	0	0	1	0	0	0	0	0	0	2	0	35
208	fuckbarrel_pac	marwilliamson	2020-08-30	2020	8	30	RT @ToferWrites: @marwilliamson @Socialist0215 #BLM #Education4All #Housing4All #LivingWage #NewGreenDeal #DefundThePolice #GeneralStrike20…	Mentions	https://twitter.com/#!/fuckbarrel_pac/status/1299959740374671360	defund	35-2020	0	307	RT	1	0	0	0	0	NA	NA	0	NA	NA	0	0	0	0	1	0	9	0	0	1	0	0	1	0	0	1	0	0	0	0	0	0	1	0	32
209	toferwrites	generalstrikeoh	2020-08-30	2020	8	30	RT @GeneralStrikeOH: Oligarchs blocked progress for the people Again We all deserve #UBI, #M4A, education, childcare, food, #transit, h…	Mentions	https://twitter.com/#!/toferwrites/status/1299937213757747201	defund	35-2020	0	308	RT	1	1	0	0	2	0	1	1	0	1	1	1	1	0	1	0	3	0	0	1	0	0	24	0	0	1	0	0	0	0	0	0	1	0	1424
210	fuckbarrel_pac	toferwrites	2020-08-30	2020	8	30	RT @ToferWrites: @marwilliamson @Socialist0215 #BLM #Education4All #Housing4All #LivingWage #NewGreenDeal #DefundThePolice #GeneralStrike20…	Mentions	https://twitter.com/#!/fuckbarrel_pac/status/1299959740374671360	defund	35-2020	0	311	RT	1	0	0	0	0	NA	NA	0	NA	NA	0	0	0	0	1	0	9	0	0	1	0	0	2	0	0	1	0	0	0	0	0	0	1	0	59
211	fuckbarrel_pac	toferwrites	2020-08-30	2020	8	30	RT @ToferWrites: @GeneralStrikeOH @briebriejoy #BLM #Education4All #Housing4All #LivingWage #NewGreenDeal #DefundThePolice #GeneralStrike20…	Mentions	https://twitter.com/#!/fuckbarrel_pac/status/1299959754987581440	defund	35-2020	0	312	RT	1	0	0	0	0	NA	NA	0	NA	NA	0	0	0	0	1	0	9	0	0	1	0	0	2	0	0	1	0	0	0	0	0	0	1	0	57
212	fuckbarrel_pac	generalstrikeoh	2020-08-30	2020	8	30	RT @GeneralStrikeOH: Oligarchs blocked progress for the people Again We all deserve #UBI, #M4A, education, childcare, food, #transit, h…	Mentions	https://twitter.com/#!/fuckbarrel_pac/status/1299940778735697920	defund	35-2020	0	313	RT	1	1	0	0	2	0	1	1	0	1	1	1	1	0	1	0	9	0	0	1	0	0	24	0	0	1	0	0	0	0	0	0	3	0	206
213	fuckbarrel_pac	briebriejoy	2020-08-30	2020	8	30	RT @ToferWrites: @GeneralStrikeOH @briebriejoy #BLM #Education4All #Housing4All #LivingWage #NewGreenDeal #DefundThePolice #GeneralStrike20…	Mentions	https://twitter.com/#!/fuckbarrel_pac/status/1299959754987581440	defund	35-2020	0	314	RT	1	0	0	0	0	NA	NA	0	NA	NA	0	0	0	0	1	0	9	0	0	1	0	0	84	0	0	1	0	0	0	0	0	0	1	0	1424
214	fuckbarrel_pac	generalstrikeoh	2020-08-30	2020	8	30	RT @ToferWrites: @GeneralStrikeOH @briebriejoy #BLM #Education4All #Housing4All #LivingWage #NewGreenDeal #DefundThePolice #GeneralStrike20…	Mentions	https://twitter.com/#!/fuckbarrel_pac/status/1299959754987581440	defund	35-2020	0	315	RT	1	0	0	0	0	NA	NA	0	NA	NA	0	0	0	0	1	0	9	0	0	1	0	0	24	0	0	1	0	0	0	0	0	0	1	0	6
215	fuckbarrel_pac	briebriejoy	2020-08-30	2020	8	30	RT @GeneralStrikeOH: @briebriejoy Oligarchs blocked progress for the people Again We all deserve #UBI, #M4A, education, childcare, food…	Mentions	https://twitter.com/#!/fuckbarrel_pac/status/1299959858897268736	defund	35-2020	0	316	RT	1	1	0	0	2	0	1	1	0	1	1	1	1	0	1	0	9	0	0	1	0	0	84	0	0	1	0	0	0	0	0	0	1	0	2
216	fuckbarrel_pac	generalstrikeoh	2020-08-30	2020	8	30	RT @GeneralStrikeOH: @briebriejoy Oligarchs blocked progress for the people Again We all deserve #UBI, #M4A, education, childcare, food…	Mentions	https://twitter.com/#!/fuckbarrel_pac/status/1299959858897268736	defund	35-2020	0	317	RT	1	1	0	0	2	0	1	1	0	1	1	1	1	0	1	0	9	0	0	1	0	0	24	0	0	1	0	0	0	0	0	0	1	0	59
217	sergeant_larson	nicole_d14	2020-08-30	2020	8	30	RT @nicole_d14: Yes. #DefundThePolice and have this be one of the departments that gets funding!	Mentions	https://twitter.com/#!/sergeant_larson/status/1299959872583348224	defund	35-2020	0	318	RT	1	0	0	0	0	NA	NA	0	NA	NA	0	0	0	0	1	0	1	0	0	1	0	0	1	0	0	1	0	0	0	0	0	0	1	0	21
218	sunrisenshine7	jim_jordan	2020-08-30	2020	8	30	RT @Jim_Jordan: What happens to Senator Paul if Democrats #DefundThePolice? What about you and your family? Your church? Your school? Y…	Mentions	https://twitter.com/#!/sunrisenshine7/status/1299960242126508033	defund	35-2020	0	319	RT	1	0	0	0	2	NA	NA	0	NA	NA	0	0	0	0	1	1	1	0	1	1	0	0	1424	0	0	1	0	0	0	0	0	1	1	0	59
219	sidiwele10	chadwickboseman	2020-08-30	2020	8	30	RT @chadwickboseman: Read our letter and full list of demands at #Hollywood4BlackLives #DefundThePolice	Mentions	https://twitter.com/#!/sidiwele10/status/1299960359130927104	defund	35-2020	0	320	RT	1	0	0	0	0	NA	NA	0	NA	NA	0	-1	-1	0	1	0	1	0	0	1	0	0	206	0	0	1	0	0	0	0	0	0	3	0	2
220	oneilljackdavid	chadwickboseman	2020-08-30	2020	8	30	RT @chadwickboseman: Read our letter and full list of demands at #Hollywood4BlackLives #DefundThePolice	Mentions	https://twitter.com/#!/oneilljackdavid/status/1299960502303502341	defund	35-2020	0	322	RT	1	0	0	0	0	NA	NA	0	NA	NA	0	-1	-1	0	1	0	1	0	0	1	0	0	206	0	0	1	0	0	0	0	0	0	1	0	49
221	queuedsuzie	congressmanhice	2020-08-30	2020	8	30	RT @CongressmanHice: Incredible law enforcement story in Georgia this week. This is why we #DEFENDThePolice. Who will protect the most vu…	Mentions	https://twitter.com/#!/queuedsuzie/status/1299960537355292672	defund	35-2020	1	323	RT	1	0	0	0	1	0	2	2	0	2	2	1	1	1	1	2	1	1	1	1	1	278	35	34	1	1	1	2	1	279	1	2	0.5	7.94285714285714	0.12589928057554
222	wangxian_mp3	windyangel14	2020-08-30	2020	8	30	RT @windyangel14: <U+C624><U+B298> <U+CE5C><U+AD6C><U+AC00> <U+C2DC><U+C704><U+C5D0><U+C11C> <U+BCF8><U+AC83><U+314B><U+314B><U+314B><U+314B><U+314B> #DefundThePolice	Mentions	https://twitter.com/#!/wangxian_mp3/status/1299960823310217216	defund	35-2020	0	325	RT	1	0	0	0	0	NA	NA	0	NA	NA	0	0	0	0	1	0	1	0	0	1	0	0	59	0	0	1	0	0	0	0	0	0	9	0	59
223	aaronmyers	climatenancy	2020-08-30	2020	8	30	RT @climatenancy: #dcprotest #PoliceBrutality #DefundThePolice DC cops use excessive force on small crowd of peaceful protestors	Mentions	https://twitter.com/#!/aaronmyers/status/1299960980978442241	defund	35-2020	0	326	RT	1	1	0	1	1	1	1	0	1	1	0	2	2	0	1	0	1	0	0	1	0	0	5	0	0	1	0	0	0	0	0	0	9	0	1424
224	misskittyroo	windyangel14	2020-08-30	2020	8	30	RT @windyangel14: <U+C624><U+B298> <U+CE5C><U+AD6C><U+AC00> <U+C2DC><U+C704><U+C5D0><U+C11C> <U+BCF8><U+AC83><U+314B><U+314B><U+314B><U+314B><U+314B> #DefundThePolice	Mentions	https://twitter.com/#!/misskittyroo/status/1299960993536147456	defund	35-2020	0	327	RT	1	0	0	0	0	NA	NA	0	NA	NA	0	0	0	0	1	0	1	0	0	1	0	0	59	0	0	1	0	0	0	0	0	0	3	0	206
225	anon_lobo	tagsitqaf	2020-08-30	2020	8	30	RT @Tagsitqaf: While cops are harassing an unarmed old man, Right Wing Extremist Terrorists are running rampant through our town. Tell me a…	Mentions	https://twitter.com/#!/anon_lobo/status/1299961205830885376	defund	35-2020	0	329	RT	1	1	0	0	0	2	0	-2	2	0	-2	0	0	0	1	0	1	0	0	1	0	0	3	0	0	1	0	0	0	0	0	0	9	0	119
226	beinginjamam	chadwickboseman	2020-08-30	2020	8	30	RT @chadwickboseman: Read our letter and full list of demands at #Hollywood4BlackLives #DefundThePolice	Mentions	https://twitter.com/#!/beinginjamam/status/1299961598719606785	defund	35-2020	0	330	RT	1	0	0	0	0	NA	NA	0	NA	NA	0	-1	-1	0	1	0	1	0	0	1	0	0	206	0	0	1	0	0	0	0	0	0	9	0	49
227	beccammmyea	jeronimosaldana	2020-08-30	2020	8	30	RT @JeronimoSaldana: When I say #DefundThePolice, I'm saying: -#JacobBlake should be alive -#BreonnaTaylor should be alive -#AndresGuardado…	Mentions	https://twitter.com/#!/beccammmyea/status/1299961800130138112	defund	35-2020	0	331	RT	1	0	0	0	2	NA	NA	0	NA	NA	0	2	2	0	1	0	1	0	0	1	0	0	4	0	0	1	0	0	0	0	0	0	9	0	59
228	patmorg65561677	chadwickboseman	2020-08-30	2020	8	30	RT @chadwickboseman: Read our letter and full list of demands at #Hollywood4BlackLives #DefundThePolice	Mentions	https://twitter.com/#!/patmorg65561677/status/1299962013557207040	defund	35-2020	0	332	RT	1	0	0	0	0	NA	NA	0	NA	NA	0	-1	-1	0	1	0	1	0	0	1	0	0	206	0	0	1	0	0	0	0	0	0	9	0	24
229	hanashirohana	windyangel14	2020-08-30	2020	8	30	RT @windyangel14: <U+C624><U+B298> <U+CE5C><U+AD6C><U+AC00> <U+C2DC><U+C704><U+C5D0><U+C11C> <U+BCF8><U+AC83><U+314B><U+314B><U+314B><U+314B><U+314B> #DefundThePolice	Mentions	https://twitter.com/#!/hanashirohana/status/1299962069941252096	defund	35-2020	0	333	RT	1	0	0	0	0	NA	NA	0	NA	NA	0	0	0	0	1	0	1	0	0	1	0	0	59	0	0	1	0	0	0	0	0	0	9	0	46
230	diorrlove	climatenancy	2020-08-30	2020	8	30	RT @climatenancy: #dcprotest #PoliceBrutality #DefundThePolice DC cops use excessive force on small crowd of peaceful protestors	Mentions	https://twitter.com/#!/diorrlove/status/1299962740707074050	defund	35-2020	0	335	RT	1	1	0	1	1	1	1	0	1	1	0	2	2	0	1	0	1	0	0	1	0	0	5	0	0	1	0	0	0	0	0	0	9	0	20
231	onlymych3ll3	n8v_calgarian	2020-08-30	2020	8	30	RT @N8V_Calgarian: #takeakneeforgeorgefloyd #blm #btlm #yyc #Calgary #DefundThePolice #StolenLand	Mentions	https://twitter.com/#!/onlymych3ll3/status/1299962929085734912	defund	35-2020	0	336	RT	1	0	0	0	0	NA	NA	0	NA	NA	0	0	0	0	1	0	1	0	0	1	0	0	1	0	0	1	0	0	0	0	0	0	9	0	14
232	ko_vid20	jim_jordan	2020-08-30	2020	8	30	RT @Jim_Jordan: What happens to Senator Paul if Democrats #DefundThePolice? What about you and your family? Your church? Your school? Y…	Mentions	https://twitter.com/#!/ko_vid20/status/1299963340488421377	defund	35-2020	0	338	RT	1	0	0	0	2	NA	NA	0	NA	NA	0	0	0	0	1	0	1	0	0	1	0	0	1424	0	0	1	0	0	0	0	0	0	1	0	1424
233	sacredloveoracl	bikelanediary	2020-08-30	2020	8	30	RT @BikeLaneDiary: Photos: Huge Anti-black Racism March in Toronto on Bloor Street #DefundThePolice #JUSTICEFORREGIS #BlackLivesMatter http…	Mentions	https://twitter.com/#!/sacredloveoracl/status/1299963381328293893	defund	35-2020	0	339	RT	1	0	0	0	0	1	0	-1	1	0	-1	-3	-3	0	1	0	1	0	0	1	0	0	14	0	0	1	0	0	0	0	0	0	1	0	1
234	slartzone	514jon	2020-08-30	2020	8	30	RT @514jon: Protesters at the #DefundThePolice demonstration in Montreal today tore down the statue of John A. Macdonald, the architect of…	Mentions	https://twitter.com/#!/slartzone/status/1299963469123457024	defund	35-2020	0	340	RT	1	0	1	0	0	NA	NA	0	NA	NA	0	-3	-3	0	1	0	1	0	0	1	0	0	49	0	0	1	0	0	0	0	0	0	1	0	1
235	chovexaniart	galvinalmanza	2020-08-30	2020	8	30	RT @GalvinAlmanza: So I was talking with my mom about #DefundThePolice. And she asked me a question: how could what happened to Rayshard Br…	Mentions	https://twitter.com/#!/chovexaniart/status/1299963601902542848	defund	35-2020	0	341	RT	1	0	0	0	0	NA	NA	0	NA	NA	0	0	0	0	1	0	1	0	0	1	0	0	20	0	0	1	0	0	0	0	0	0	1	0	24
236	kriswithak7	chadwickboseman	2020-08-30	2020	8	30	RT @chadwickboseman: Read our letter and full list of demands at #Hollywood4BlackLives #DefundThePolice	Mentions	https://twitter.com/#!/kriswithak7/status/1299963642004332544	defund	35-2020	0	342	RT	1	0	0	0	0	NA	NA	0	NA	NA	0	-1	-1	0	1	0	1	0	0	1	0	0	206	0	0	1	0	0	0	0	0	0	1	0	2
237	imasithduh	galvinalmanza	2020-08-30	2020	8	30	RT @GalvinAlmanza: So I was talking with my mom about #DefundThePolice. And she asked me a question: how could what happened to Rayshard Br…	Mentions	https://twitter.com/#!/imasithduh/status/1299963912633286657	defund	35-2020	0	343	RT	1	0	0	0	0	NA	NA	0	NA	NA	0	0	0	0	1	0	1	0	0	1	0	0	20	0	0	1	0	0	0	0	0	0	1	0	2
238	martinbirding	cassiasp	2020-08-30	2020	8	30	RT @mollymack1010: What would it look like to #DefundThePolice?Tonight @AdemSengal of @grassroots_law will tell us WHY we defund, @cassiasp…	Mentions	https://twitter.com/#!/martinbirding/status/1299963960196620288	defund	35-2020	0	344	RT	1	0	0	0	0	NA	NA	0	NA	NA	0	0	0	0	1	0	4	0	0	1	0	0	2	0	0	1	0	0	0	0	0	0	1	0	24
239	martinbirding	grassroots_law	2020-08-30	2020	8	30	RT @mollymack1010: What would it look like to #DefundThePolice?Tonight @AdemSengal of @grassroots_law will tell us WHY we defund, @cassiasp…	Mentions	https://twitter.com/#!/martinbirding/status/1299963960196620288	defund	35-2020	0	345	RT	1	0	0	0	0	NA	NA	0	NA	NA	0	0	0	0	1	0	4	0	0	1	0	0	2	0	0	1	0	0	0	0	0	0	1	0	84
240	martinbirding	ademsengal	2020-08-30	2020	8	30	RT @mollymack1010: What would it look like to #DefundThePolice?Tonight @AdemSengal of @grassroots_law will tell us WHY we defund, @cassiasp…	Mentions	https://twitter.com/#!/martinbirding/status/1299963960196620288	defund	35-2020	0	346	RT	1	0	0	0	0	NA	NA	0	NA	NA	0	0	0	0	1	0	4	0	0	1	0	0	2	0	0	1	0	0	0	0	0	0	1	0	24
241	martinbirding	mollymack1010	2020-08-30	2020	8	30	RT @mollymack1010: What would it look like to #DefundThePolice?Tonight @AdemSengal of @grassroots_law will tell us WHY we defund, @cassiasp…	Mentions	https://twitter.com/#!/martinbirding/status/1299963960196620288	defund	35-2020	0	347	RT	1	0	0	0	0	NA	NA	0	NA	NA	0	0	0	0	1	0	4	0	0	1	0	0	2	0	0	1	0	0	0	0	0	0	1	0	84
242	daabensur	briebriejoy	2020-08-30	2020	8	30	RT @GeneralStrikeOH: @briebriejoy We all deserve #UBI, #M4A, education, childcare, food, #transit, #HousingForAll, suffrage, &amp; communities…	Mentions	https://twitter.com/#!/daabensur/status/1299964123778822147	defund	35-2020	0	349	RT	1	1	0	0	2	NA	NA	0	NA	NA	0	0	0	0	1	0	2	0	0	1	0	0	84	0	0	1	0	0	0	0	0	0	1	0	24
243	daabensur	generalstrikeoh	2020-08-30	2020	8	30	RT @GeneralStrikeOH: @briebriejoy We all deserve #UBI, #M4A, education, childcare, food, #transit, #HousingForAll, suffrage, &amp; communities…	Mentions	https://twitter.com/#!/daabensur/status/1299964123778822147	defund	35-2020	0	350	RT	1	1	0	0	2	NA	NA	0	NA	NA	0	0	0	0	1	0	2	0	0	1	0	0	24	0	0	1	0	0	0	0	0	0	1	0	1
244	adamasgarali	514jon	2020-08-30	2020	8	30	RT @514jon: Protesters at the #DefundThePolice demonstration in Montreal today tore down the statue of John A. Macdonald, the architect of…	Mentions	https://twitter.com/#!/adamasgarali/status/1299964170570477568	defund	35-2020	0	351	RT	1	0	1	0	0	NA	NA	0	NA	NA	0	-3	-3	0	1	0	1	0	0	1	0	0	49	0	0	1	0	0	0	0	0	0	1	0	1424
245	lariyats	windyangel14	2020-08-30	2020	8	30	RT @windyangel14: <U+C624><U+B298> <U+CE5C><U+AD6C><U+AC00> <U+C2DC><U+C704><U+C5D0><U+C11C> <U+BCF8><U+AC83><U+314B><U+314B><U+314B><U+314B><U+314B> #DefundThePolice	Mentions	https://twitter.com/#!/lariyats/status/1299964644547674112	defund	35-2020	0	353	RT	1	0	0	0	0	NA	NA	0	NA	NA	0	0	0	0	1	0	1	0	0	1	0	0	59	0	0	1	0	0	0	0	0	0	1	0	206
246	bloodboneandmus	mrahmednurali	2020-08-30	2020	8	30	RT @MrAhmednurAli: I see Canada's indigenous people are still overlooked. None of my heroes committed genocide. If yours did, then you nee…	Mentions	https://twitter.com/#!/bloodboneandmus/status/1299964654131662848	defund	35-2020	0	354	RT	1	0	0	0	1	1	0	-1	1	0	-1	2	2	0	1	0	1	0	0	1	0	0	9	0	0	1	0	0	0	0	0	0	1	0	206
247	cie1947	setarelven	2020-08-30	2020	8	30	RT @setarelven: This is the same logic the cops themselves use to justify murdering BIPOC who are in obvious mental distress. And of course…	Mentions	https://twitter.com/#!/cie1947/status/1299964858457186304	defund	35-2020	0	356	RT	1	1	1	1	1	1	0	-1	1	0	-1	-5	-5	0	1	0	26	0	0	1	0	0	2	0	0	1	0	0	0	0	0	0	1	0	35
248	heathhall78	pismo_b	2020-08-30	2020	8	30	RT @Pismo_B: Police Officers save a 9-month-old baby, after finding him to be unconscious, during a traffic stop. D-RATS - But we have to…	Mentions	https://twitter.com/#!/heathhall78/status/1299965016251215873	defund	35-2020	0	357	RT	1	0	0	1	2	NA	NA	0	NA	NA	0	1	1	0	1	0	1	0	0	1	0	1	73	0	1	1	0	0	0	0	0	0	1	0.0136986301369863	73
249	mountairmedia	lacanetwork	2020-08-30	2020	8	30	RT @LACANetwork: “I’m sticking to my earlier statement. I have not seen that video.” -Kenosha Sheriff Y’all tell me, why wouldn’t the She…	Mentions	https://twitter.com/#!/mountairmedia/status/1299965017811496961	defund	35-2020	0	358	RT	1	0	0	0	2	NA	NA	0	NA	NA	0	0	0	0	1	0	1	0	0	1	0	0	12	0	0	1	0	0	0	0	0	0	1	0	59
250	onthehudsonnyc	chadwickboseman	2020-08-30	2020	8	30	RT @chadwickboseman: Read our letter and full list of demands at #Hollywood4BlackLives #DefundThePolice	Mentions	https://twitter.com/#!/onthehudsonnyc/status/1299965295277285376	defund	35-2020	0	359	RT	1	0	0	0	0	NA	NA	0	NA	NA	0	-1	-1	0	1	0	1	0	0	1	0	0	206	0	0	1	0	0	0	0	0	0	1	0	5
251	kbweingart	pismo_b	2020-08-30	2020	8	30	RT @Pismo_B: Police Officers save a 9-month-old baby, after finding him to be unconscious, during a traffic stop. D-RATS - But we have to…	Mentions	https://twitter.com/#!/kbweingart/status/1299965339564937216	defund	35-2020	0	360	RT	1	0	0	1	2	NA	NA	0	NA	NA	0	1	1	0	1	0	1	0	0	1	0	1	73	0	1	1	0	0	0	0	0	0	1	0.0136986301369863	73
252	rexfut	jeronimosaldana	2020-08-30	2020	8	30	RT @JeronimoSaldana: When I say #DefundThePolice, I'm saying: -#JacobBlake should be alive -#BreonnaTaylor should be alive -#AndresGuardado…	Mentions	https://twitter.com/#!/rexfut/status/1299965368945917953	defund	35-2020	0	361	RT	1	0	0	0	2	NA	NA	0	NA	NA	0	2	2	0	1	0	3	0	0	1	0	0	4	0	0	1	0	0	0	0	0	0	1	0	59
253	nuez_martha	jim_jordan	2020-08-30	2020	8	30	RT @Jim_Jordan: What happens to Senator Paul if Democrats #DefundThePolice? What about you and your family? Your church? Your school? Y…	Mentions	https://twitter.com/#!/nuez_martha/status/1299965393050664960	defund	35-2020	0	362	RT	1	0	0	0	2	NA	NA	0	NA	NA	0	0	0	0	1	0	1	0	0	1	0	0	1424	0	0	1	0	0	0	0	0	0	4	0	3
254	chillycheche	514jon	2020-08-30	2020	8	30	RT @514jon: Protesters at the #DefundThePolice demonstration in Montreal today tore down the statue of John A. Macdonald, the architect of…	Mentions	https://twitter.com/#!/chillycheche/status/1299965501704146944	defund	35-2020	0	363	RT	1	0	1	0	0	NA	NA	0	NA	NA	0	-3	-3	0	1	0	1	0	0	1	0	0	49	0	0	1	0	0	0	0	0	0	4	0	206
255	mcdersa	chadwickboseman	2020-08-30	2020	8	30	RT @chadwickboseman: Read our letter and full list of demands at #Hollywood4BlackLives #DefundThePolice	Mentions	https://twitter.com/#!/mcdersa/status/1299965545958129664	defund	35-2020	0	365	RT	1	0	0	0	0	NA	NA	0	NA	NA	0	-1	-1	0	1	0	1	0	0	1	0	0	206	0	0	1	0	0	0	0	0	0	4	0	4
256	okaydirk	chadwickboseman	2020-08-30	2020	8	30	RT @chadwickboseman: Read our letter and full list of demands at #Hollywood4BlackLives #DefundThePolice	Mentions	https://twitter.com/#!/okaydirk/status/1299965903866679297	defund	35-2020	0	367	RT	1	0	0	0	0	NA	NA	0	NA	NA	0	-1	-1	0	1	0	1	0	0	1	0	0	206	0	0	1	0	0	0	0	0	0	4	0	206
257	aataax	darrylstephens	2020-08-30	2020	8	30	RT @darrylstephens: #DefundThePolice	Mentions	https://twitter.com/#!/aataax/status/1299966055461261312	defund	35-2020	0	368	RT	1	0	0	0	0	NA	NA	0	NA	NA	0	0	0	0	1	0	1	0	0	1	0	0	106	0	0	1	0	0	0	0	0	0	2	0	59
258	carringtonkelso	darrylstephens	2020-08-30	2020	8	30	RT @darrylstephens: #DefundThePolice	Mentions	https://twitter.com/#!/carringtonkelso/status/1299966125502017536	defund	35-2020	0	369	RT	1	0	0	0	0	NA	NA	0	NA	NA	0	0	0	0	1	0	5	0	0	1	0	0	106	0	0	1	0	0	0	0	0	0	2	0	5
259	weareallother	chadwickboseman	2020-08-30	2020	8	30	RT @chadwickboseman: Read our letter and full list of demands at #Hollywood4BlackLives #DefundThePolice	Mentions	https://twitter.com/#!/weareallother/status/1299966244137951234	defund	35-2020	0	370	RT	1	0	0	0	0	NA	NA	0	NA	NA	0	-1	-1	0	1	0	1	0	0	1	0	0	206	0	0	1	0	0	0	0	0	0	1	0	1
260	traceysmash	galvinalmanza	2020-08-30	2020	8	30	RT @GalvinAlmanza: So I was talking with my mom about #DefundThePolice. And she asked me a question: how could what happened to Rayshard Br…	Mentions	https://twitter.com/#!/traceysmash/status/1299966338790821888	defund	35-2020	0	372	RT	1	0	0	0	0	NA	NA	0	NA	NA	0	0	0	0	1	0	1	0	0	1	0	0	20	0	0	1	0	0	0	0	0	0	1	0	1424
261	zebigdragon	jaggimontreal	2020-08-30	2020	8	30	RT @JaggiMontreal: The racist John A. Macdonald statue in Montreal has fallen! It was removed minutes ago by anonymous protesters at the en…	Mentions	https://twitter.com/#!/zebigdragon/status/1299966346034163712	defund	35-2020	0	373	RT	1	0	1	0	0	2	0	-2	2	0	-2	-7	-7	0	1	0	1	0	0	1	0	0	57	0	0	1	0	0	0	0	0	0	1	0	14
262	lindawtrenholm	congressmanhice	2020-08-30	2020	8	30	RT @CongressmanHice: Incredible law enforcement story in Georgia this week. This is why we #DEFENDThePolice. Who will protect the most vu…	Mentions	https://twitter.com/#!/lindawtrenholm/status/1299966522060800001	defund	35-2020	1	374	RT	1	0	0	0	1	0	2	2	0	2	2	1	1	1	1	2	1	1	1	1	1	278	35	34	1	1	1	2	1	279	1	2	0.5	7.94285714285714	0.12589928057554
263	twitlertwit	markkalafatas	2020-08-30	2020	8	30	RT @MarkKalafatas: @Oskaer__13 This is a culture that cannot be redeemed. #DefundThePolice	Mentions	https://twitter.com/#!/twitlertwit/status/1299966469850062848	defund	35-2020	0	375	RT	1	0	0	0	0	NA	NA	0	NA	NA	0	2	2	0	1	0	8	0	0	1	0	0	2	0	0	1	0	0	0	0	0	0	26	0	49
264	twitlertwit	oskaer__13	2020-08-30	2020	8	30	RT @MarkKalafatas: @Oskaer__13 This is a culture that cannot be redeemed. #DefundThePolice	Mentions	https://twitter.com/#!/twitlertwit/status/1299966469850062848	defund	35-2020	0	376	RT	1	0	0	0	0	NA	NA	0	NA	NA	0	2	2	0	1	0	8	0	0	1	0	0	2	0	0	1	0	0	0	0	0	0	1	0	20
265	twitlertwit	oskaer__13	2020-08-30	2020	8	30	RT @access_spotter: @Oskaer__13 What is the next step for this Nazi sheriff once his warehouses are full? Would it be gas chambers to thin…	Mentions	https://twitter.com/#!/twitlertwit/status/1299966572186931202	defund	35-2020	0	377	RT	1	0	0	0	1	NA	NA	0	NA	NA	0	0	0	0	1	0	8	0	0	1	0	0	2	0	0	1	0	0	0	0	0	0	1	0	206
266	twitlertwit	access_spotter	2020-08-30	2020	8	30	RT @access_spotter: @Oskaer__13 What is the next step for this Nazi sheriff once his warehouses are full? Would it be gas chambers to thin…	Mentions	https://twitter.com/#!/twitlertwit/status/1299966572186931202	defund	35-2020	0	378	RT	1	0	0	0	1	NA	NA	0	NA	NA	0	0	0	0	1	0	8	0	0	1	0	0	1	0	0	1	0	0	0	0	0	0	1	0	20
267	qualicumbum	mtlprotest	2020-08-30	2020	8	30	RT @MtlProtest: #DefundThePolice and #DefundTheSPVM in #Montreal today Riot police chasing people off after the statue was toppled	Mentions	https://twitter.com/#!/qualicumbum/status/1299966640184942592	defund	35-2020	0	379	RT	1	1	0	2	1	NA	NA	0	NA	NA	0	-2	-2	0	1	0	1	0	0	1	0	0	1	0	0	1	0	0	0	0	0	0	1	0	2
268	sogabbyya	pismo_b	2020-08-30	2020	8	30	RT @Pismo_B: Police Officers save a 9-month-old baby, after finding him to be unconscious, during a traffic stop. D-RATS - But we have to…	Mentions	https://twitter.com/#!/sogabbyya/status/1299966683512213504	defund	35-2020	0	388	RT	1	0	0	1	2	NA	NA	0	NA	NA	0	1	1	0	1	0	1	0	0	1	0	1	73	0	1	1	0	0	0	0	0	0	3	0.0136986301369863	73
269	adamsteinpdx	samsaysfashion	2020-08-30	2020	8	30	RT @SamSaysFashion: Portland further illustrates local law enforcement as we know it is usually useless. #DefundThePolice	Mentions	https://twitter.com/#!/adamsteinpdx/status/1299967051230900225	defund	35-2020	0	390	RT	1	0	0	0	1	1	0	-1	1	0	-1	-2	-2	0	1	0	1	0	0	1	0	0	1	0	0	1	0	0	0	0	0	0	1	0	2
270	msticme	seattlebcv	2020-08-30	2020	8	30	RT @seattleBCV: Goddammit Kenosha. #DefundThePolice #BlackLivesMatter	Mentions	https://twitter.com/#!/msticme/status/1299967254302466048	defund	35-2020	0	392	RT	1	0	0	0	0	NA	NA	0	NA	NA	0	0	0	0	1	0	1	0	0	1	0	0	2	0	0	1	0	0	0	0	0	0	1	0	2
271	thelotusyeeter	uniondvecinos	2020-08-30	2020	8	30	RT @UniondVecinos: Today we march and protest against your abusive police and the fact that you don't #DefundThePolice And organize and re…	Mentions	https://twitter.com/#!/thelotusyeeter/status/1299967458640420865	defund	35-2020	0	394	RT	1	0	0	1	1	2	0	-2	2	0	-2	-5	-5	0	1	0	2	0	0	1	0	0	2	0	0	1	0	0	0	0	0	0	1	0	2
272	kaliba1893	chadwickboseman	2020-08-30	2020	8	30	RT @chadwickboseman: Read our letter and full list of demands at #Hollywood4BlackLives #DefundThePolice	Mentions	https://twitter.com/#!/kaliba1893/status/1299967620599300096	defund	35-2020	0	395	RT	1	0	0	0	0	NA	NA	0	NA	NA	0	-1	-1	0	1	0	1	0	0	1	0	0	206	0	0	1	0	0	0	0	0	0	1	0	84
273	asdfghjklishuan	jeniiiii_matias	2020-08-30	2020	8	30	RT @jeniiiii_matias: so she bites him and first thing he does is PUNCH HER????? do you know how many nurses get punched and hit everyday???…	Mentions	https://twitter.com/#!/asdfghjklishuan/status/1299967919460286464	defund	35-2020	0	396	RT	1	2	0	1	0	1	0	-1	1	0	-1	0	0	0	1	0	1	0	0	1	0	0	17	0	0	1	0	0	0	0	0	0	1	0	24
274	lithuivorn	514jon	2020-08-30	2020	8	30	RT @514jon: Protesters at the #DefundThePolice demonstration in Montreal today tore down the statue of John A. Macdonald, the architect of…	Mentions	https://twitter.com/#!/lithuivorn/status/1299968241020727298	defund	35-2020	0	398	RT	1	0	1	0	0	NA	NA	0	NA	NA	0	-3	-3	0	1	0	1	0	0	1	0	0	49	0	0	1	0	0	0	0	0	0	5	0	49
275	ytnessisantiblk	chadwickboseman	2020-08-30	2020	8	30	RT @chadwickboseman: Read our letter and full list of demands at #Hollywood4BlackLives #DefundThePolice	Mentions	https://twitter.com/#!/ytnessisantiblk/status/1299968527374442496	defund	35-2020	0	399	RT	1	0	0	0	0	NA	NA	0	NA	NA	0	-1	-1	0	1	0	1	0	0	1	0	0	206	0	0	1	0	0	0	0	0	0	1	0	59
276	pacman420	jaggimontreal	2020-08-30	2020	8	30	RT @JaggiMontreal: The racist John A. Macdonald statue in Montreal has fallen! It was removed minutes ago by anonymous protesters at the en…	Mentions	https://twitter.com/#!/pacman420/status/1299968941792559104	defund	35-2020	0	401	RT	1	0	1	0	0	2	0	-2	2	0	-2	-7	-7	0	1	0	1	0	0	1	0	0	57	0	0	1	0	0	0	0	0	0	1	0	9
277	suroseno	galvinalmanza	2020-08-30	2020	8	30	RT @GalvinAlmanza: So I was talking with my mom about #DefundThePolice. And she asked me a question: how could what happened to Rayshard Br…	Mentions	https://twitter.com/#!/suroseno/status/1299969241584668672	defund	35-2020	0	402	RT	1	0	0	0	0	NA	NA	0	NA	NA	0	0	0	0	1	0	1	0	0	1	0	0	20	0	0	1	0	0	0	0	0	0	1	0	2
278	lk2015r	jaggimontreal	2020-08-30	2020	8	30	RT @JaggiMontreal: The racist John A. Macdonald statue in Montreal has fallen! It was removed minutes ago by anonymous protesters at the en…	Mentions	https://twitter.com/#!/lk2015r/status/1299969245896486912	defund	35-2020	0	403	RT	1	0	1	0	0	2	0	-2	2	0	-2	-7	-7	0	1	0	1	0	0	1	0	0	57	0	0	1	0	0	0	0	0	0	1	0	73
279	bitwjoker	chadwickboseman	2020-08-30	2020	8	30	RT @chadwickboseman: Read our letter and full list of demands at #Hollywood4BlackLives #DefundThePolice	Mentions	https://twitter.com/#!/bitwjoker/status/1299969268268888070	defund	35-2020	0	404	RT	1	0	0	0	0	NA	NA	0	NA	NA	0	-1	-1	0	1	0	1	0	0	1	0	0	206	0	0	1	0	0	0	0	0	0	8	0	12
280	tony_porras2050	charlamanesbane	2020-08-30	2020	8	30	RT @charlamanesbane:	Mentions	https://twitter.com/#!/tony_porras2050/status/1299969426679189504	defund	35-2020	0	405	RT	1	0	0	0	0	NA	NA	0	NA	NA	0	0	0	0	1	0	1	0	0	1	0	0	1	0	0	1	0	0	0	0	0	0	8	0	206
281	selvamani472	chadwickboseman	2020-08-30	2020	8	30	RT @chadwickboseman: Read our letter and full list of demands at #Hollywood4BlackLives #DefundThePolice	Mentions	https://twitter.com/#!/selvamani472/status/1299969546900529152	defund	35-2020	0	406	RT	1	0	0	0	0	NA	NA	0	NA	NA	0	-1	-1	0	1	0	1	0	0	1	0	0	206	0	0	1	0	0	0	0	0	0	8	0	73
282	cas48131768	pismo_b	2020-08-30	2020	8	30	RT @Pismo_B: Police Officers save a 9-month-old baby, after finding him to be unconscious, during a traffic stop. D-RATS - But we have to…	Mentions	https://twitter.com/#!/cas48131768/status/1299969623970914304	defund	35-2020	0	407	RT	1	0	0	1	2	NA	NA	0	NA	NA	0	1	1	0	1	0	1	0	0	1	0	1	73	0	1	1	0	0	0	0	0	0	8	0.0136986301369863	73
283	laran3313	lacanetwork	2020-08-30	2020	8	30	RT @LACANetwork: “I’m sticking to my earlier statement. I have not seen that video.” -Kenosha Sheriff Y’all tell me, why wouldn’t the She…	Mentions	https://twitter.com/#!/laran3313/status/1299969775385280512	defund	35-2020	0	408	RT	1	0	0	0	2	NA	NA	0	NA	NA	0	0	0	0	1	0	1	0	0	1	0	0	12	0	0	1	0	0	0	0	0	0	1	0	4
284	donnamaxwell861	pismo_b	2020-08-30	2020	8	30	RT @Pismo_B: Police Officers save a 9-month-old baby, after finding him to be unconscious, during a traffic stop. D-RATS - But we have to…	Mentions	https://twitter.com/#!/donnamaxwell861/status/1299969794180087808	defund	35-2020	0	409	RT	1	0	0	1	2	NA	NA	0	NA	NA	0	1	1	0	1	0	1	0	0	1	0	1	73	0	1	1	0	0	0	0	0	0	1	0.0136986301369863	73
285	burnish_jace	windyangel14	2020-08-30	2020	8	30	RT @windyangel14: <U+C624><U+B298> <U+CE5C><U+AD6C><U+AC00> <U+C2DC><U+C704><U+C5D0><U+C11C> <U+BCF8><U+AC83><U+314B><U+314B><U+314B><U+314B><U+314B> #DefundThePolice	Mentions	https://twitter.com/#!/burnish_jace/status/1299969894545371136	defund	35-2020	0	411	RT	1	0	0	0	0	NA	NA	0	NA	NA	0	0	0	0	1	0	1	0	0	1	0	0	59	0	0	1	0	0	0	0	0	0	1	0	1424
286	lepsychedelight	jaggimontreal	2020-08-30	2020	8	30	RT @JaggiMontreal: The racist John A. Macdonald statue in Montreal has fallen! It was removed minutes ago by anonymous protesters at the en…	Mentions	https://twitter.com/#!/lepsychedelight/status/1299969941412687873	defund	35-2020	0	413	RT	1	0	1	0	0	2	0	-2	2	0	-2	-7	-7	0	1	0	1	0	0	1	0	0	57	0	0	1	0	0	0	0	0	0	1	0	49
287	nikki_lilo	jeniiiii_matias	2020-08-30	2020	8	30	RT @jeniiiii_matias: so she bites him and first thing he does is PUNCH HER????? do you know how many nurses get punched and hit everyday???…	Mentions	https://twitter.com/#!/nikki_lilo/status/1299969978926419968	defund	35-2020	0	414	RT	1	2	0	1	0	1	0	-1	1	0	-1	0	0	0	1	0	1	0	0	1	0	0	17	0	0	1	0	0	0	0	0	0	2	0	206
288	rk70534	514jon	2020-08-30	2020	8	30	RT @514jon: Protesters at the #DefundThePolice demonstration in Montreal today tore down the statue of John A. Macdonald, the architect of…	Mentions	https://twitter.com/#!/rk70534/status/1299970014263545859	defund	35-2020	0	415	RT	1	0	1	0	0	NA	NA	0	NA	NA	0	-3	-3	0	1	0	2	0	0	1	0	0	49	0	0	1	0	0	0	0	0	0	1	0	206
289	yoonminstory	yoonminstory	2020-08-30	2020	8	30	RT @yoonminstory: We need COMMUNITY CONTROL over the police in order to #DefundthePolice. #CPACnow will give us power to #DefundthePolice a…	Tweet	https://twitter.com/#!/yoonminstory/status/1299970068898615298	defund	35-2020	0	416	RT	1	0	0	1	1	NA	NA	0	NA	NA	0	0	0	0	1	0	1	0	0	1	0	0	1	0	0	1	0	0	0	0	0	0	1	0	106
290	kcduel	windyangel14	2020-08-30	2020	8	30	RT @windyangel14: <U+C624><U+B298> <U+CE5C><U+AD6C><U+AC00> <U+C2DC><U+C704><U+C5D0><U+C11C> <U+BCF8><U+AC83><U+314B><U+314B><U+314B><U+314B><U+314B> #DefundThePolice	Mentions	https://twitter.com/#!/kcduel/status/1299970379084038145	defund	35-2020	0	417	RT	1	0	0	0	0	NA	NA	0	NA	NA	0	0	0	0	1	0	1	0	0	1	0	0	59	0	0	1	0	0	0	0	0	0	1	0	106
291	raimundraimund	gert_woellmann	2020-08-30	2020	8	30	RT @Gert_Woellmann: Die ganzen #DefundThePolice Honks sind heute auffällig ruhig, oder?	Mentions	https://twitter.com/#!/raimundraimund/status/1299970410365292544	defund	35-2020	0	418	RT	1	0	0	1	0	1	0	-1	1	0	-1	-3	-3	0	1	0	1	0	0	1	0	0	20	0	0	1	0	0	0	0	0	0	1	0	206
292	xenoduck	galvinalmanza	2020-08-30	2020	8	30	RT @GalvinAlmanza: So I was talking with my mom about #DefundThePolice. And she asked me a question: how could what happened to Rayshard Br…	Mentions	https://twitter.com/#!/xenoduck/status/1299970501167595522	defund	35-2020	0	419	RT	1	0	0	0	0	NA	NA	0	NA	NA	0	0	0	0	1	0	1	0	0	1	0	0	20	0	0	1	0	0	0	0	0	0	1	0	20
293	fbzand01	cbcnews	2020-08-30	2020	8	30	RT @BillyJoyce1976: THIS is happening in Ottawa right now, but @CBCNews is busy covering #DefundThePolice rallies with 100 people and claim…	Mentions	https://twitter.com/#!/fbzand01/status/1299970525196963840	defund	35-2020	0	420	RT	1	0	0	0	0	NA	NA	0	NA	NA	0	0	0	0	1	0	2	0	0	1	0	0	35	0	0	1	0	0	0	0	0	0	1	0	57
294	fbzand01	billyjoyce1976	2020-08-30	2020	8	30	RT @BillyJoyce1976: THIS is happening in Ottawa right now, but @CBCNews is busy covering #DefundThePolice rallies with 100 people and claim…	Mentions	https://twitter.com/#!/fbzand01/status/1299970525196963840	defund	35-2020	0	421	RT	1	0	0	0	0	NA	NA	0	NA	NA	0	0	0	0	1	0	2	0	0	1	0	0	32	0	0	1	0	0	0	0	0	0	1	0	35
295	kenmorr62214189	cbcnews	2020-08-30	2020	8	30	RT @BillyJoyce1976: THIS is happening in Ottawa right now, but @CBCNews is busy covering #DefundThePolice rallies with 100 people and claim…	Mentions	https://twitter.com/#!/kenmorr62214189/status/1299970813358030848	defund	35-2020	0	422	RT	1	0	0	0	0	NA	NA	0	NA	NA	0	0	0	0	1	0	2	0	0	1	0	0	35	0	0	1	0	0	0	0	0	0	1	0	2
296	kenmorr62214189	billyjoyce1976	2020-08-30	2020	8	30	RT @BillyJoyce1976: THIS is happening in Ottawa right now, but @CBCNews is busy covering #DefundThePolice rallies with 100 people and claim…	Mentions	https://twitter.com/#!/kenmorr62214189/status/1299970813358030848	defund	35-2020	0	423	RT	1	0	0	0	0	NA	NA	0	NA	NA	0	0	0	0	1	0	2	0	0	1	0	0	32	0	0	1	0	0	0	0	0	0	1	0	2
297	yourefuct	hausmusichero	2020-08-30	2020	8	30	RT @hausmusichero: when is it going to end? #BlackLivesMatter #DefundthePolice #ACAB #JusticeForJacob #JusticeForBreonnaTaylor #kylerittenh…	Mentions	https://twitter.com/#!/yourefuct/status/1299971122327416832	defund	35-2020	0	429	RT	1	0	0	0	0	NA	NA	0	NA	NA	0	0	0	0	1	0	1	0	0	1	0	0	3	0	0	1	0	0	0	0	0	0	1	0	2
298	headdoctorj	stuffweshould	2020-08-30	2020	8	30	RT @GeneralStrikeOH: @StuffWeShould We all deserve #UBI, #M4A, education, childcare, food, #transit, housing, suffrage, &amp; communities safe…	Mentions	https://twitter.com/#!/headdoctorj/status/1299967604526780416	defund	35-2020	0	430	RT	1	1	0	0	3	0	1	1	0	1	1	1	1	0	1	0	3	0	0	1	0	0	1	0	0	1	0	0	0	0	0	0	1	0	1
299	headdoctorj	generalstrikeoh	2020-08-30	2020	8	30	RT @GeneralStrikeOH: @StuffWeShould We all deserve #UBI, #M4A, education, childcare, food, #transit, housing, suffrage, &amp; communities safe…	Mentions	https://twitter.com/#!/headdoctorj/status/1299967604526780416	defund	35-2020	0	431	RT	1	1	0	0	3	0	1	1	0	1	1	1	1	0	1	0	3	0	0	1	0	0	24	0	0	1	0	0	0	0	0	0	1	0	1
300	headdoctorj	chuckmodi1	2020-08-30	2020	8	30	RT @ChuckModi1: Ty’s analysis is blowing up. Thrilled for others to know what all the protesters in DC already know. His position on #Defun…	Mentions	https://twitter.com/#!/headdoctorj/status/1299971219626717185	defund	35-2020	0	432	RT	1	0	0	0	0	0	1	1	0	1	1	3	3	0	1	0	3	0	0	1	0	0	262	0	0	1	0	0	0	0	0	0	1	0	73
301	robinlng	jaillawspeak	2020-08-30	2020	8	30	RT @JailLawSpeak: This is why we stand with this calling for defunding the police. Stand against politicians that refuse to do do with a ba…	Mentions	https://twitter.com/#!/robinlng/status/1299971471037599745	defund	35-2020	0	434	RT	1	0	0	1	1	1	0	-1	1	0	-1	-2	-2	0	1	0	1	0	0	1	0	0	8	0	0	1	0	0	0	0	0	0	1	0	1
302	dewifiremtn44	jim_jordan	2020-08-30	2020	8	30	RT @Jim_Jordan: What happens to Senator Paul if Democrats #DefundThePolice? What about you and your family? Your church? Your school? Y…	Mentions	https://twitter.com/#!/dewifiremtn44/status/1299971956742127618	defund	35-2020	0	435	RT	1	0	0	0	2	NA	NA	0	NA	NA	0	0	0	0	1	0	1	0	0	1	0	0	1424	0	0	1	0	0	0	0	0	0	1	0	2
303	luckyluna07	chuckmodi1	2020-08-30	2020	8	30	RT @ChuckModi1: #DefundThePolice is officially back on #BlackLivesMatter Plaza after it was painted over by the city. This time it was rais…	Mentions	https://twitter.com/#!/luckyluna07/status/1299972128779964417	defund	35-2020	0	436	RT	1	0	0	0	0	NA	NA	0	NA	NA	0	0	0	0	1	0	1	0	0	1	0	0	262	0	0	1	0	0	0	0	0	0	1	0	2
304	jdolan74	chadwickboseman	2020-08-30	2020	8	30	RT @chadwickboseman: Read our letter and full list of demands at #Hollywood4BlackLives #DefundThePolice	Mentions	https://twitter.com/#!/jdolan74/status/1299972334946787329	defund	35-2020	0	437	RT	1	0	0	0	0	NA	NA	0	NA	NA	0	-1	-1	0	1	0	1	0	0	1	0	0	206	0	0	1	0	0	0	0	0	0	2	0	206
305	mylesmundle	cbcnews	2020-08-30	2020	8	30	RT @BillyJoyce1976: THIS is happening in Ottawa right now, but @CBCNews is busy covering #DefundThePolice rallies with 100 people and claim…	Mentions	https://twitter.com/#!/mylesmundle/status/1299972820101926912	defund	35-2020	0	439	RT	1	0	0	0	0	NA	NA	0	NA	NA	0	0	0	0	1	0	2	0	0	1	0	0	35	0	0	1	0	0	0	0	0	0	1	0	17
306	mylesmundle	billyjoyce1976	2020-08-30	2020	8	30	RT @BillyJoyce1976: THIS is happening in Ottawa right now, but @CBCNews is busy covering #DefundThePolice rallies with 100 people and claim…	Mentions	https://twitter.com/#!/mylesmundle/status/1299972820101926912	defund	35-2020	0	440	RT	1	0	0	0	0	NA	NA	0	NA	NA	0	0	0	0	1	0	2	0	0	1	0	0	32	0	0	1	0	0	0	0	0	0	1	0	49
307	greymistchild	windyangel14	2020-08-30	2020	8	30	RT @windyangel14: <U+C624><U+B298> <U+CE5C><U+AD6C><U+AC00> <U+C2DC><U+C704><U+C5D0><U+C11C> <U+BCF8><U+AC83><U+314B><U+314B><U+314B><U+314B><U+314B> #DefundThePolice	Mentions	https://twitter.com/#!/greymistchild/status/1299973026096713731	defund	35-2020	0	441	RT	1	0	0	0	0	NA	NA	0	NA	NA	0	0	0	0	1	0	1	0	0	1	0	0	59	0	0	1	0	0	0	0	0	0	1	0	206
308	culturekhan	514jon	2020-08-30	2020	8	30	RT @514jon: Protesters at the #DefundThePolice demonstration in Montreal today tore down the statue of John A. Macdonald, the architect of…	Mentions	https://twitter.com/#!/culturekhan/status/1299973114605035521	defund	35-2020	0	442	RT	1	0	1	0	0	NA	NA	0	NA	NA	0	-3	-3	0	1	0	1	0	0	1	0	0	49	0	0	1	0	0	0	0	0	0	1	0	57
309	dungeonenvy	jaggimontreal	2020-08-30	2020	8	30	RT @JaggiMontreal: The racist John A. Macdonald statue in Montreal has fallen! It was removed minutes ago by anonymous protesters at the en…	Mentions	https://twitter.com/#!/dungeonenvy/status/1299973535608139776	defund	35-2020	0	443	RT	1	0	1	0	0	2	0	-2	2	0	-2	-7	-7	0	1	0	1	0	0	1	0	0	57	0	0	1	0	0	0	0	0	0	2	0	20
310	debdotark1	pismo_b	2020-08-30	2020	8	30	RT @Pismo_B: Police Officers save a 9-month-old baby, after finding him to be unconscious, during a traffic stop. D-RATS - But we have to…	Mentions	https://twitter.com/#!/debdotark1/status/1299973904685912064	defund	35-2020	0	445	RT	1	0	0	1	2	NA	NA	0	NA	NA	0	1	1	0	1	1	1	0	1	1	0	1	73	0	1	1	0	0	0	0	0	1	1	0.0136986301369863	73
311	jackson66965241	ut_anti_elab	2020-08-30	2020	8	30	RT @chercywong: By the amazing @ut_anti_elab - bilingual (English &amp; Traditional Chinese/Cantonese) materials on Defund the Police #Defund…	Mentions	https://twitter.com/#!/jackson66965241/status/1299974601254952960	defund	35-2020	0	448	RT	1	0	0	1	1	0	1	1	0	1	1	4	4	0	1	0	2	0	0	1	0	0	16	0	0	1	0	0	0	0	0	0	2	0	57
312	jackson66965241	chercywong	2020-08-30	2020	8	30	RT @chercywong: By the amazing @ut_anti_elab - bilingual (English &amp; Traditional Chinese/Cantonese) materials on Defund the Police #Defund…	Mentions	https://twitter.com/#!/jackson66965241/status/1299974601254952960	defund	35-2020	0	449	RT	1	0	0	1	1	0	1	1	0	1	1	4	4	0	1	0	2	0	0	1	0	0	9	0	0	1	0	0	0	0	0	0	2	0	206
313	savagecracker	terrilltf	2020-08-30	2020	8	30	RT @CorvysCorax: @CamPanzer @Terrilltf We have police in Saskatoon driving indigenous people into the country and leaving them to die (Goog…	Mentions	https://twitter.com/#!/savagecracker/status/1299974843694284801	defund	35-2020	0	450	RT	1	0	0	2	1	1	0	-1	1	0	-1	-3	-3	0	1	0	3	0	0	1	0	0	2	0	0	1	0	0	0	0	0	0	2	0	1
314	savagecracker	campanzer	2020-08-30	2020	8	30	RT @CorvysCorax: @CamPanzer @Terrilltf We have police in Saskatoon driving indigenous people into the country and leaving them to die (Goog…	Mentions	https://twitter.com/#!/savagecracker/status/1299974843694284801	defund	35-2020	0	451	RT	1	0	0	2	1	1	0	-1	1	0	-1	-3	-3	0	1	0	3	0	0	1	0	0	2	0	0	1	0	0	0	0	0	0	1	0	206
315	savagecracker	corvyscorax	2020-08-30	2020	8	30	RT @CorvysCorax: @CamPanzer @Terrilltf We have police in Saskatoon driving indigenous people into the country and leaving them to die (Goog…	Mentions	https://twitter.com/#!/savagecracker/status/1299974843694284801	defund	35-2020	0	452	RT	1	0	0	2	1	1	0	-1	1	0	-1	-3	-3	0	1	0	3	0	0	1	0	0	2	0	0	1	0	0	0	0	0	0	3	0	73
316	daxiangdinggua1	pismo_b	2020-08-30	2020	8	30	RT @Pismo_B: Police Officers save a 9-month-old baby, after finding him to be unconscious, during a traffic stop. D-RATS - But we have to…	Mentions	https://twitter.com/#!/daxiangdinggua1/status/1299974898266169345	defund	35-2020	0	453	RT	1	0	0	1	2	NA	NA	0	NA	NA	0	1	1	0	1	0	1	0	0	1	0	1	73	0	1	1	0	0	0	0	0	0	3	0.0136986301369863	73
317	epoy_chinoy	darrylstephens	2020-08-30	2020	8	30	RT @darrylstephens: #DefundThePolice	Mentions	https://twitter.com/#!/epoy_chinoy/status/1299974956109852674	defund	35-2020	0	454	RT	1	0	0	0	0	NA	NA	0	NA	NA	0	0	0	0	1	0	1	0	0	1	0	0	106	0	0	1	0	0	0	0	0	0	3	0	12
318	solitaryagent	occupywsib	2020-08-30	2020	8	30	RT @occupywsib: Hundreds attend #DefundPolice rally in London to support larger movement | CBC News	Mentions	https://twitter.com/#!/solitaryagent/status/1299975064759267330	defund	35-2020	0	455	RT	1	0	1	0	1	0	1	1	0	1	1	2	2	0	1	0	1	0	0	1	0	0	2	0	0	1	0	0	0	0	0	0	1	0	73
319	mim0samami	unrigla	2020-08-30	2020	8	30	RT @UnrigLA: So....apparently the City of LA is going to be declaring a fiscal emergency. Maybe we should, you know, #DefundThePolice?…	Mentions	https://twitter.com/#!/mim0samami/status/1299975555358404608	defund	35-2020	0	456	RT	1	0	0	1	0	1	0	-1	1	0	-1	-2	-2	0	1	0	1	0	0	1	0	0	1	0	0	1	0	0	0	0	0	0	1	0	59
320	habitualzarry	people4bernie	2020-08-30	2020	8	30	RT @People4Bernie: No but seriously #DefundThePolice and #AbolishICE	Mentions	https://twitter.com/#!/habitualzarry/status/1299975723474706433	defund	35-2020	0	458	RT	1	0	0	0	0	NA	NA	0	NA	NA	0	0	0	0	1	0	1	0	0	1	0	0	2	0	0	1	0	0	0	0	0	0	1	0	57
321	ginastevens84	chuckmodi1	2020-08-30	2020	8	30	RT @ChuckModi1: Ty’s analysis is blowing up. Thrilled for others to know what all the protesters in DC already know. His position on #Defun…	Mentions	https://twitter.com/#!/ginastevens84/status/1299976056355655680	defund	35-2020	0	465	RT	1	0	0	0	0	0	1	1	0	1	1	3	3	0	1	0	1	0	0	1	0	0	262	0	0	1	0	0	0	0	0	0	1	0	17
322	amarokwpcom	chadwickboseman	2020-08-30	2020	8	30	RT @chadwickboseman: Read our letter and full list of demands at #Hollywood4BlackLives #DefundThePolice	Mentions	https://twitter.com/#!/amarokwpcom/status/1299976082158911488	defund	35-2020	0	466	RT	1	0	0	0	0	NA	NA	0	NA	NA	0	-1	-1	0	1	0	1	0	0	1	0	0	206	0	0	1	0	0	0	0	0	0	2	0	49
323	toobusyforthis	paolaqp1231	2020-08-30	2020	8	30	RT @PaolaQP1231: #DefundThePolice : Let me know how that works out for you, #Toronto. <U+0001F644>	Mentions	https://twitter.com/#!/toobusyforthis/status/1299976131634966528	defund	35-2020	0	467	RT	1	0	0	0	0	NA	NA	0	NA	NA	0	0	0	0	1	0	1	0	0	1	0	0	19	0	0	1	0	0	0	0	0	0	2	0	1
324	drexcimer	jim_jordan	2020-08-30	2020	8	30	RT @Jim_Jordan: What happens to Senator Paul if Democrats #DefundThePolice? What about you and your family? Your church? Your school? Y…	Mentions	https://twitter.com/#!/drexcimer/status/1299976534300790786	defund	35-2020	0	468	RT	1	0	0	0	2	NA	NA	0	NA	NA	0	0	0	0	1	0	1	0	0	1	0	0	1424	0	0	1	0	0	0	0	0	0	1	0	59
325	wingstorms	jaggimontreal	2020-08-30	2020	8	30	RT @JaggiMontreal: The racist John A. Macdonald statue in Montreal has fallen! It was removed minutes ago by anonymous protesters at the en…	Mentions	https://twitter.com/#!/wingstorms/status/1299976872969859073	defund	35-2020	0	469	RT	1	0	1	0	0	2	0	-2	2	0	-2	-7	-7	0	1	0	1	0	0	1	0	0	57	0	0	1	0	0	0	0	0	0	1	0	20
326	justfateful	pismo_b	2020-08-30	2020	8	30	RT @Pismo_B: Police Officers save a 9-month-old baby, after finding him to be unconscious, during a traffic stop. D-RATS - But we have to…	Mentions	https://twitter.com/#!/justfateful/status/1299976949142441985	defund	35-2020	0	470	RT	1	0	0	1	2	NA	NA	0	NA	NA	0	1	1	0	1	0	1	0	0	1	0	1	73	0	1	1	0	0	0	0	0	0	1	0.0136986301369863	73
327	emorales07	pismo_b	2020-08-30	2020	8	30	RT @Pismo_B: Police Officers save a 9-month-old baby, after finding him to be unconscious, during a traffic stop. D-RATS - But we have to…	Mentions	https://twitter.com/#!/emorales07/status/1299977420112617473	defund	35-2020	0	472	RT	1	0	0	1	2	NA	NA	0	NA	NA	0	1	1	0	1	0	1	0	0	1	0	1	73	0	1	1	0	0	0	0	0	0	1	0.0136986301369863	73
328	sabiovasquez	darrylstephens	2020-08-30	2020	8	30	RT @darrylstephens: #DefundThePolice	Mentions	https://twitter.com/#!/sabiovasquez/status/1299977469970190336	defund	35-2020	0	473	RT	1	0	0	0	0	NA	NA	0	NA	NA	0	0	0	0	1	0	1	0	0	1	0	0	106	0	0	1	0	0	0	0	0	0	2	0	20
329	natxosanchez	perealvaro	2020-08-30	2020	8	30	RT @perealvaro: fil molt interessant sobre #DefundThePolice	Mentions	https://twitter.com/#!/natxosanchez/status/1299977968450707460	defund	35-2020	0	475	RT	1	0	0	0	0	NA	NA	0	NA	NA	0	0	0	0	1	0	1	0	0	1	0	0	2	0	0	1	0	0	0	0	0	0	2	0	35
330	mariajoys2020	jim_jordan	2020-08-30	2020	8	30	RT @Jim_Jordan: What happens to Senator Paul if Democrats #DefundThePolice? What about you and your family? Your church? Your school? Y…	Mentions	https://twitter.com/#!/mariajoys2020/status/1299978005226418181	defund	35-2020	0	476	RT	1	0	0	0	2	NA	NA	0	NA	NA	0	0	0	0	1	0	1	0	0	1	0	0	1424	0	0	1	0	0	0	0	0	0	3	0	32
331	bellatronica	514jon	2020-08-30	2020	8	30	RT @514jon: Protesters at the #DefundThePolice demonstration in Montreal today tore down the statue of John A. Macdonald, the architect of…	Mentions	https://twitter.com/#!/bellatronica/status/1299978125380669441	defund	35-2020	0	478	RT	1	0	1	0	0	NA	NA	0	NA	NA	0	-3	-3	0	1	0	1	0	0	1	0	0	49	0	0	1	0	0	0	0	0	0	3	0	35
332	efraimvilella	congressmanhice	2020-08-30	2020	8	30	RT @CongressmanHice: Incredible law enforcement story in Georgia this week. This is why we #DEFENDThePolice. Who will protect the most vu…	Mentions	https://twitter.com/#!/efraimvilella/status/1299978456156037121	defund	35-2020	1	479	RT	1	0	0	0	1	0	2	2	0	2	2	1	1	1	1	2	1	1	1	1	1	278	35	34	1	1	1	2	1	279	1	2	0.5	7.94285714285714	0.12589928057554
333	erimiana	congressmanhice	2020-08-30	2020	8	30	RT @CongressmanHice: Incredible law enforcement story in Georgia this week. This is why we #DEFENDThePolice. Who will protect the most vu…	Mentions	https://twitter.com/#!/erimiana/status/1299978907546824705	defund	35-2020	1	482	RT	1	0	0	0	1	0	2	2	0	2	2	1	1	1	1	2	1	1	1	1	1	278	35	34	1	1	1	2	1	279	1	2	0.5	7.94285714285714	0.12589928057554
334	duendedua	chadwickboseman	2020-08-30	2020	8	30	RT @chadwickboseman: Read our letter and full list of demands at #Hollywood4BlackLives #DefundThePolice	Mentions	https://twitter.com/#!/duendedua/status/1299978922457784325	defund	35-2020	0	483	RT	1	0	0	0	0	NA	NA	0	NA	NA	0	-1	-1	0	1	0	1	0	0	1	0	0	206	0	0	1	0	0	0	0	0	0	3	0	32
335	muntaziries	jaggimontreal	2020-08-30	2020	8	30	RT @mbueckert: John A Macdonald statue toppled in Montreal. H/t @JaggiMontreal #defundthepolice	Mentions	https://twitter.com/#!/muntaziries/status/1299978947485151232	defund	35-2020	0	484	RT	1	0	1	0	0	NA	NA	0	NA	NA	0	0	0	0	1	0	2	0	0	1	0	0	57	0	0	1	0	0	0	0	0	0	1	0	3
336	muntaziries	mbueckert	2020-08-30	2020	8	30	RT @mbueckert: John A Macdonald statue toppled in Montreal. H/t @JaggiMontreal #defundthepolice	Mentions	https://twitter.com/#!/muntaziries/status/1299978947485151232	defund	35-2020	0	485	RT	1	0	1	0	0	NA	NA	0	NA	NA	0	0	0	0	1	0	2	0	0	1	0	0	8	0	0	1	0	0	0	0	0	0	1	0	1
337	lesmis456	notanotherblk	2020-08-30	2020	8	30	RT @notanotherblk: Amazing day TORONTO! We have made history today nationwide! The revolution is alive and strong! Defund, disarm, dismantl…	Mentions	https://twitter.com/#!/lesmis456/status/1299979063780663296	defund	35-2020	0	486	RT	1	1	0	1	1	1	2	1	1	2	1	7	7	0	1	0	1	0	0	1	0	0	96	0	0	1	0	0	0	0	0	0	1	0	24
338	loveforall24	chadwickboseman	2020-08-30	2020	8	30	RT @chadwickboseman: Read our letter and full list of demands at #Hollywood4BlackLives #DefundThePolice	Mentions	https://twitter.com/#!/loveforall24/status/1299979114061889536	defund	35-2020	0	487	RT	1	0	0	0	0	NA	NA	0	NA	NA	0	-1	-1	0	1	0	1	0	0	1	0	0	206	0	0	1	0	0	0	0	0	0	1	0	262
339	kingsilva55	pismo_b	2020-08-30	2020	8	30	RT @Pismo_B: Police Officers save a 9-month-old baby, after finding him to be unconscious, during a traffic stop. D-RATS - But we have to…	Mentions	https://twitter.com/#!/kingsilva55/status/1299979181506224128	defund	35-2020	0	488	RT	1	0	0	1	2	NA	NA	0	NA	NA	0	1	1	0	1	0	1	0	0	1	0	1	73	0	1	1	0	0	0	0	0	0	1	0.0136986301369863	73
340	jonathonmomsen	slydesilva	2020-08-30	2020	8	30	RT @slydesilva: “Community Policing” #seattlepolice #defundSPD #DefundThePolice	Mentions	https://twitter.com/#!/jonathonmomsen/status/1299980099081519104	defund	35-2020	0	490	RT	1	0	0	0	0	NA	NA	0	NA	NA	0	0	0	0	1	0	1	0	0	1	0	0	6	0	0	1	0	0	0	0	0	0	1	0	8
341	belafontethedon	jeniiiii_matias	2020-08-30	2020	8	30	RT @jeniiiii_matias: so she bites him and first thing he does is PUNCH HER????? do you know how many nurses get punched and hit everyday???…	Mentions	https://twitter.com/#!/belafontethedon/status/1299980462560075777	defund	35-2020	0	493	RT	1	2	0	1	0	1	0	-1	1	0	-1	0	0	0	1	0	1	0	0	1	0	0	17	0	0	1	0	0	0	0	0	0	1	0	1424
342	eiyenscape	slydesilva	2020-08-30	2020	8	30	RT @slydesilva: “Community Policing” #seattlepolice #defundSPD #DefundThePolice	Mentions	https://twitter.com/#!/eiyenscape/status/1299981132495167488	defund	35-2020	0	494	RT	1	0	0	0	0	NA	NA	0	NA	NA	0	0	0	0	1	0	1	0	0	1	0	0	6	0	0	1	0	0	0	0	0	0	1	0	262
343	ringojr63	pismo_b	2020-08-30	2020	8	30	RT @Pismo_B: Police Officers save a 9-month-old baby, after finding him to be unconscious, during a traffic stop. D-RATS - But we have to…	Mentions	https://twitter.com/#!/ringojr63/status/1299981302079328256	defund	35-2020	0	495	RT	1	0	0	1	2	NA	NA	0	NA	NA	0	1	1	0	1	0	1	0	0	1	0	1	73	0	1	1	0	0	0	0	0	0	1	0.0136986301369863	73
344	dsdloveyou	epochtimeschina	2020-08-30	2020	8	30	RT @Fab29292929: @ChinaInFocusNTD @EpochTimesChina Wow, #defundthePolice is working in #China. China needs to #DefundCCP as well. Defundi…	Mentions	https://twitter.com/#!/dsdloveyou/status/1299981347654639618	defund	35-2020	0	496	RT	1	0	0	0	0	0	1	1	0	1	1	4	4	0	1	0	3	0	0	1	0	0	2	0	0	1	0	0	0	0	0	0	1	0	206
345	dsdloveyou	chinainfocusntd	2020-08-30	2020	8	30	RT @Fab29292929: @ChinaInFocusNTD @EpochTimesChina Wow, #defundthePolice is working in #China. China needs to #DefundCCP as well. Defundi…	Mentions	https://twitter.com/#!/dsdloveyou/status/1299981347654639618	defund	35-2020	0	497	RT	1	0	0	0	0	0	1	1	0	1	1	4	4	0	1	0	3	0	0	1	0	0	2	0	0	1	0	0	0	0	0	0	1	0	35
346	dsdloveyou	fab29292929	2020-08-30	2020	8	30	RT @Fab29292929: @ChinaInFocusNTD @EpochTimesChina Wow, #defundthePolice is working in #China. China needs to #DefundCCP as well. Defundi…	Mentions	https://twitter.com/#!/dsdloveyou/status/1299981347654639618	defund	35-2020	0	498	RT	1	0	0	0	0	0	1	1	0	1	1	4	4	0	1	0	3	0	0	1	0	0	2	0	0	1	0	0	0	0	0	0	1	0	32
347	jennifer_0780	pismo_b	2020-08-30	2020	8	30	RT @Pismo_B: Police Officers save a 9-month-old baby, after finding him to be unconscious, during a traffic stop. D-RATS - But we have to…	Mentions	https://twitter.com/#!/jennifer_0780/status/1299981531507765253	defund	35-2020	0	499	RT	1	0	0	1	2	NA	NA	0	NA	NA	0	1	1	0	1	0	3	0	0	1	0	1	73	0	1	1	0	0	0	0	0	0	1	0.0136986301369863	73
348	chiggaih	chadwickboseman	2020-08-30	2020	8	30	RT @chadwickboseman: Read our letter and full list of demands at #Hollywood4BlackLives #DefundThePolice	Mentions	https://twitter.com/#!/chiggaih/status/1299981746608406529	defund	35-2020	0	500	RT	1	0	0	0	0	NA	NA	0	NA	NA	0	-1	-1	0	1	0	1	0	0	1	0	0	206	0	0	1	0	0	0	0	0	0	1	0	59
349	kay10lam	jaggimontreal	2020-08-30	2020	8	30	RT @JaggiMontreal: The racist John A. Macdonald statue in Montreal has fallen! It was removed minutes ago by anonymous protesters at the en…	Mentions	https://twitter.com/#!/kay10lam/status/1299981858332012545	defund	35-2020	0	501	RT	1	0	1	0	0	2	0	-2	2	0	-2	-7	-7	0	1	0	1	0	0	1	0	0	57	0	0	1	0	0	0	0	0	0	1	0	49
350	jhellkittyking	occupywsib	2020-08-30	2020	8	30	RT @occupywsib: Hundreds attend #DefundPolice rally in London to support larger movement | CBC News	Mentions	https://twitter.com/#!/jhellkittyking/status/1299982345877979136	defund	35-2020	0	502	RT	1	0	1	0	1	0	1	1	0	1	1	2	2	0	1	0	1	0	0	1	0	0	2	0	0	1	0	0	0	0	0	0	1	0	57
351	mattstofflet	jaggimontreal	2020-08-30	2020	8	30	RT @JaggiMontreal: The racist John A. Macdonald statue in Montreal has fallen! It was removed minutes ago by anonymous protesters at the en…	Mentions	https://twitter.com/#!/mattstofflet/status/1299982540518821888	defund	35-2020	0	503	RT	1	0	1	0	0	2	0	-2	2	0	-2	-7	-7	0	1	0	1	0	0	1	0	0	57	0	0	1	0	0	0	0	0	0	1	0	73
352	hm20435830	gert_woellmann	2020-08-30	2020	8	30	RT @Gert_Woellmann: Die ganzen #DefundThePolice Honks sind heute auffällig ruhig, oder?	Mentions	https://twitter.com/#!/hm20435830/status/1299982582323589120	defund	35-2020	0	504	RT	1	0	0	1	0	1	0	-1	1	0	-1	-3	-3	0	1	0	1	0	0	1	0	0	20	0	0	1	0	0	0	0	0	0	1	0	16
353	jimgto	pismo_b	2020-08-30	2020	8	30	RT @Pismo_B: Police Officers save a 9-month-old baby, after finding him to be unconscious, during a traffic stop. D-RATS - But we have to…	Mentions	https://twitter.com/#!/jimgto/status/1299983344634036224	defund	35-2020	0	508	RT	1	0	0	1	2	NA	NA	0	NA	NA	0	1	1	0	1	0	1	0	0	1	0	1	73	0	1	1	0	0	0	0	0	0	1	0.0136986301369863	73
354	kamaljeetram	bretweinstein	2020-08-30	2020	8	30	RT @BretWeinstein: ‘2 + 2 = 5’ is to math as “mostly peaceful” is to journalism as “some men menstruate” is to biology as #shutdownstem is…	Mentions	https://twitter.com/#!/kamaljeetram/status/1299983414993416194	defund	35-2020	0	509	RT	1	0	0	0	2	0	1	1	0	1	1	2	2	0	1	0	1	0	0	1	0	0	13	0	0	1	0	0	0	0	0	0	2	0	9
355	pinkprinc3	mikedasocialist	2020-08-30	2020	8	30	RT @MikeDaSocialist: justice for #ElijahMcCain justice for #JacobBlake justice for #BreonnaTaylor #SayTheirNames #SayHisName #SayHerNam…	Mentions	https://twitter.com/#!/pinkprinc3/status/1299983438485782528	defund	35-2020	0	510	RT	1	0	0	0	3	NA	NA	0	NA	NA	0	6	6	0	1	0	1	0	0	1	0	0	2	0	0	1	0	0	0	0	0	0	2	0	2
356	billbucklley	cbcnews	2020-08-30	2020	8	30	RT @BillyJoyce1976: THIS is happening in Ottawa right now, but @CBCNews is busy covering #DefundThePolice rallies with 100 people and claim…	Mentions	https://twitter.com/#!/billbucklley/status/1299983984126906369	defund	35-2020	0	512	RT	1	0	0	0	0	NA	NA	0	NA	NA	0	0	0	0	1	0	2	0	0	1	0	0	35	0	0	1	0	0	0	0	0	0	1	0	2
357	billbucklley	billyjoyce1976	2020-08-30	2020	8	30	RT @BillyJoyce1976: THIS is happening in Ottawa right now, but @CBCNews is busy covering #DefundThePolice rallies with 100 people and claim…	Mentions	https://twitter.com/#!/billbucklley/status/1299983984126906369	defund	35-2020	0	513	RT	1	0	0	0	0	NA	NA	0	NA	NA	0	0	0	0	1	0	2	0	0	1	0	0	32	0	0	1	0	0	0	0	0	0	1	0	2
358	kaz_dmp	chadwickboseman	2020-08-30	2020	8	30	RT @chadwickboseman: Read our letter and full list of demands at #Hollywood4BlackLives #DefundThePolice	Mentions	https://twitter.com/#!/kaz_dmp/status/1299984699721482241	defund	35-2020	0	515	RT	1	0	0	0	0	NA	NA	0	NA	NA	0	-1	-1	0	1	0	1	0	0	1	0	0	206	0	0	1	0	0	0	0	0	0	1	0	73
359	transtaey	windyangel14	2020-08-30	2020	8	30	RT @windyangel14: <U+C624><U+B298> <U+CE5C><U+AD6C><U+AC00> <U+C2DC><U+C704><U+C5D0><U+C11C> <U+BCF8><U+AC83><U+314B><U+314B><U+314B><U+314B><U+314B> #DefundThePolice	Mentions	https://twitter.com/#!/transtaey/status/1299984701659033601	defund	35-2020	0	516	RT	1	0	0	0	0	NA	NA	0	NA	NA	0	0	0	0	1	0	1	0	0	1	0	0	59	0	0	1	0	0	0	0	0	0	1	0	106
360	christmarsden	514jon	2020-08-30	2020	8	30	RT @514jon: Protesters at the #DefundThePolice demonstration in Montreal today tore down the statue of John A. Macdonald, the architect of…	Mentions	https://twitter.com/#!/christmarsden/status/1299984738711744513	defund	35-2020	0	517	RT	1	0	1	0	0	NA	NA	0	NA	NA	0	-3	-3	0	1	0	1	0	0	1	0	0	49	0	0	1	0	0	0	0	0	0	1	0	2
361	hbktheonec3	chadwickboseman	2020-08-30	2020	8	30	RT @chadwickboseman: Read our letter and full list of demands at #Hollywood4BlackLives #DefundThePolice	Mentions	https://twitter.com/#!/hbktheonec3/status/1299984824883707904	defund	35-2020	0	518	RT	1	0	0	0	0	NA	NA	0	NA	NA	0	-1	-1	0	1	0	1	0	0	1	0	0	206	0	0	1	0	0	0	0	0	0	1	0	1
362	fondfaun	notanotherblk	2020-08-30	2020	8	30	RT @notanotherblk: Amazing day TORONTO! We have made history today nationwide! The revolution is alive and strong! Defund, disarm, dismantl…	Mentions	https://twitter.com/#!/fondfaun/status/1299985535029698561	defund	35-2020	0	519	RT	1	1	0	1	1	1	2	1	1	2	1	7	7	0	1	0	1	0	0	1	0	0	96	0	0	1	0	0	0	0	0	0	1	0	2
363	nikklooo	windyangel14	2020-08-30	2020	8	30	RT @windyangel14: <U+C624><U+B298> <U+CE5C><U+AD6C><U+AC00> <U+C2DC><U+C704><U+C5D0><U+C11C> <U+BCF8><U+AC83><U+314B><U+314B><U+314B><U+314B><U+314B> #DefundThePolice	Mentions	https://twitter.com/#!/nikklooo/status/1299985585428287489	defund	35-2020	0	520	RT	1	0	0	0	0	NA	NA	0	NA	NA	0	0	0	0	1	0	1	0	0	1	0	0	59	0	0	1	0	0	0	0	0	0	3	0	262
364	austinbritt	johnlegend	2020-08-30	2020	8	30	RT @johnlegend: If only they could just have one more sensitivity training workshop. #defundthepolice	Mentions	https://twitter.com/#!/austinbritt/status/1299985973464498177	defund	35-2020	0	522	RT	1	0	0	0	0	NA	NA	0	NA	NA	0	0	0	0	1	0	1	0	0	1	0	0	1	0	0	1	0	0	0	0	0	0	3	0	206
365	margiegardener	congressmanhice	2020-08-30	2020	8	30	RT @CongressmanHice: Incredible law enforcement story in Georgia this week. This is why we #DEFENDThePolice. Who will protect the most vu…	Mentions	https://twitter.com/#!/margiegardener/status/1299986261059530752	defund	35-2020	1	526	RT	1	0	0	0	1	0	2	2	0	2	2	1	1	1	1	3	1	1	1	1	1	278	35	34	1	1	1	3	1	279	1	3	0.333333333333333	7.94285714285714	0.12589928057554
366	truthsaidtruth	pismo_b	2020-08-30	2020	8	30	RT @Pismo_B: This <U+0001F447> is what happens when you #DefundThePolice! Illegal racing, party buses, fireworks until the wee hours of the morning.…	Mentions	https://twitter.com/#!/truthsaidtruth/status/1299986590370988032	defund	35-2020	0	528	RT	1	1	1	1	0	1	0	-1	1	0	-1	-3	-3	0	1	0	1	0	0	1	0	1	73	0	1	1	0	0	0	0	0	0	3	0.0136986301369863	73
367	scripteladora	epochtimeschina	2020-08-30	2020	8	30	RT @Fab29292929: @ChinaInFocusNTD @EpochTimesChina Wow, #defundthePolice is working in #China. China needs to #DefundCCP as well. Defundi…	Mentions	https://twitter.com/#!/scripteladora/status/1299986894265167872	defund	35-2020	0	529	RT	1	0	0	0	0	0	1	1	0	1	1	4	4	0	1	0	3	0	0	1	0	0	2	0	0	1	0	0	0	0	0	0	3	0	19
368	scripteladora	chinainfocusntd	2020-08-30	2020	8	30	RT @Fab29292929: @ChinaInFocusNTD @EpochTimesChina Wow, #defundthePolice is working in #China. China needs to #DefundCCP as well. Defundi…	Mentions	https://twitter.com/#!/scripteladora/status/1299986894265167872	defund	35-2020	0	530	RT	1	0	0	0	0	0	1	1	0	1	1	4	4	0	1	0	3	0	0	1	0	0	2	0	0	1	0	0	0	0	0	0	1	0	1424
369	scripteladora	fab29292929	2020-08-30	2020	8	30	RT @Fab29292929: @ChinaInFocusNTD @EpochTimesChina Wow, #defundthePolice is working in #China. China needs to #DefundCCP as well. Defundi…	Mentions	https://twitter.com/#!/scripteladora/status/1299986894265167872	defund	35-2020	0	531	RT	1	0	0	0	0	0	1	1	0	1	1	4	4	0	1	0	3	0	0	1	0	0	2	0	0	1	0	0	0	0	0	0	1	0	57
370	joestarfucker	windyangel14	2020-08-30	2020	8	30	RT @windyangel14: <U+C624><U+B298> <U+CE5C><U+AD6C><U+AC00> <U+C2DC><U+C704><U+C5D0><U+C11C> <U+BCF8><U+AC83><U+314B><U+314B><U+314B><U+314B><U+314B> #DefundThePolice	Mentions	https://twitter.com/#!/joestarfucker/status/1299986939660165120	defund	35-2020	0	532	RT	1	0	0	0	0	NA	NA	0	NA	NA	0	0	0	0	1	0	1	0	0	1	0	0	59	0	0	1	0	0	0	0	0	0	1	0	73
371	gp46822778	pismo_b	2020-08-30	2020	8	30	RT @Pismo_B: This <U+0001F447> is what happens when you #DefundThePolice! Illegal racing, party buses, fireworks until the wee hours of the morning.…	Mentions	https://twitter.com/#!/gp46822778/status/1299987120296140800	defund	35-2020	0	533	RT	1	1	1	1	0	1	0	-1	1	0	-1	-3	-3	0	1	0	1	0	0	1	0	1	73	0	1	1	0	0	0	0	0	0	1	0.0136986301369863	73
372	baeumelconnie	rebecca82375813	2020-08-30	2020	8	30	RT @Rebecca82375813: Black People Nearly Twice as Likely as Whites to Be Arrested at #PortlandProtests” #DefundThePolice #BlackLivesMatter…	Mentions	https://twitter.com/#!/baeumelconnie/status/1299987167490392065	defund	35-2020	0	534	RT	1	0	0	0	0	NA	NA	0	NA	NA	0	-3	-3	0	1	0	1	0	0	1	0	0	6	0	0	1	0	0	0	0	0	0	1	0	73
373	spaceprincesam	514jon	2020-08-30	2020	8	30	RT @514jon: Protesters at the #DefundThePolice demonstration in Montreal today tore down the statue of John A. Macdonald, the architect of…	Mentions	https://twitter.com/#!/spaceprincesam/status/1299987337158500352	defund	35-2020	0	535	RT	1	0	1	0	0	NA	NA	0	NA	NA	0	-3	-3	0	1	0	1	0	0	1	0	0	49	0	0	1	0	0	0	0	0	0	1	0	106
374	courtneyleslie	514jon	2020-08-30	2020	8	30	RT @514jon: Protesters at the #DefundThePolice demonstration in Montreal today tore down the statue of John A. Macdonald, the architect of…	Mentions	https://twitter.com/#!/courtneyleslie/status/1299987546013929472	defund	35-2020	0	538	RT	1	0	1	0	0	NA	NA	0	NA	NA	0	-3	-3	0	1	0	1	0	0	1	0	0	49	0	0	1	0	0	0	0	0	0	1	0	2
375	hkdemonow	ut_anti_elab	2020-08-30	2020	8	30	RT @chercywong: By the amazing @ut_anti_elab - bilingual (English &amp; Traditional Chinese/Cantonese) materials on Defund the Police #Defund…	Mentions	https://twitter.com/#!/hkdemonow/status/1299987575839494144	defund	35-2020	0	542	RT	1	0	0	1	1	0	1	1	0	1	1	4	4	0	1	0	4	0	0	1	0	0	16	0	0	1	0	0	0	0	0	0	1	0	1424
376	hkdemonow	chercywong	2020-08-30	2020	8	30	RT @chercywong: By the amazing @ut_anti_elab - bilingual (English &amp; Traditional Chinese/Cantonese) materials on Defund the Police #Defund…	Mentions	https://twitter.com/#!/hkdemonow/status/1299987575839494144	defund	35-2020	0	543	RT	1	0	0	1	1	0	1	1	0	1	1	4	4	0	1	0	4	0	0	1	0	0	9	0	0	1	0	0	0	0	0	0	2	0	49
377	hkdemonow	ut_anti_elab	2020-08-30	2020	8	30	RT @chercywong: Defund the police - bilingual in English &amp; Traditional Chinese/Cantonese @ut_anti_elab #DefundThePolice #PoliceBrutality h…	Mentions	https://twitter.com/#!/hkdemonow/status/1299987601533796352	defund	35-2020	0	544	RT	1	0	0	1	1	NA	NA	0	NA	NA	0	0	0	0	1	0	4	0	0	1	0	0	16	0	0	1	0	0	0	0	0	0	2	0	35
378	hkdemonow	chercywong	2020-08-30	2020	8	30	RT @chercywong: Defund the police - bilingual in English &amp; Traditional Chinese/Cantonese @ut_anti_elab #DefundThePolice #PoliceBrutality h…	Mentions	https://twitter.com/#!/hkdemonow/status/1299987601533796352	defund	35-2020	0	545	RT	1	0	0	1	1	NA	NA	0	NA	NA	0	0	0	0	1	0	4	0	0	1	0	0	9	0	0	1	0	0	0	0	0	0	1	0	35
379	andr3w_0	jaggimontreal	2020-08-30	2020	8	30	RT @JaggiMontreal: The racist John A. Macdonald statue in Montreal has fallen! It was removed minutes ago by anonymous protesters at the en…	Mentions	https://twitter.com/#!/andr3w_0/status/1299987901187526656	defund	35-2020	0	546	RT	1	0	1	0	0	2	0	-2	2	0	-2	-7	-7	0	1	0	1	0	0	1	0	0	57	0	0	1	0	0	0	0	0	0	1	0	206
380	uuual1	ut_anti_elab	2020-08-30	2020	8	30	RT @chercywong: Defund the police - bilingual in English &amp; Traditional Chinese/Cantonese @ut_anti_elab #DefundThePolice #PoliceBrutality h…	Mentions	https://twitter.com/#!/uuual1/status/1299987882531201024	defund	35-2020	0	547	RT	1	0	0	1	1	NA	NA	0	NA	NA	0	0	0	0	1	0	4	0	0	1	0	0	16	0	0	1	0	0	0	0	0	0	1	0	57
381	uuual1	chercywong	2020-08-30	2020	8	30	RT @chercywong: Defund the police - bilingual in English &amp; Traditional Chinese/Cantonese @ut_anti_elab #DefundThePolice #PoliceBrutality h…	Mentions	https://twitter.com/#!/uuual1/status/1299987882531201024	defund	35-2020	0	548	RT	1	0	0	1	1	NA	NA	0	NA	NA	0	0	0	0	1	0	4	0	0	1	0	0	9	0	0	1	0	0	0	0	0	0	1	0	8
382	uuual1	ut_anti_elab	2020-08-30	2020	8	30	RT @chercywong: By the amazing @ut_anti_elab - bilingual (English &amp; Traditional Chinese/Cantonese) materials on Defund the Police #Defund…	Mentions	https://twitter.com/#!/uuual1/status/1299987924033835008	defund	35-2020	0	549	RT	1	0	0	1	1	0	1	1	0	1	1	4	4	0	1	0	4	0	0	1	0	0	16	0	0	1	0	0	0	0	0	0	1	0	96
383	uuual1	chercywong	2020-08-30	2020	8	30	RT @chercywong: By the amazing @ut_anti_elab - bilingual (English &amp; Traditional Chinese/Cantonese) materials on Defund the Police #Defund…	Mentions	https://twitter.com/#!/uuual1/status/1299987924033835008	defund	35-2020	0	550	RT	1	0	0	1	1	0	1	1	0	1	1	4	4	0	1	0	4	0	0	1	0	0	9	0	0	1	0	0	0	0	0	0	1	0	206
384	dirkz20	maxotte_says	2020-08-30	2020	8	30	RT @maxotte_says: Ein von Donald #Trump unterstützter Kandidat für den #US-Kongress gewinnt die Vorwahl in Florida. Ein Zeichen, dass die M…	Mentions	https://twitter.com/#!/dirkz20/status/1299987989792198656	defund	35-2020	0	551	RT	1	0	0	2	0	2	1	-1	2	1	-1	-6	-6	0	1	0	1	0	0	1	0	0	1	0	0	1	0	0	0	0	0	0	1	0	73
385	msshelbianne	pismo_b	2020-08-30	2020	8	30	RT @Pismo_B: Police Officers save a 9-month-old baby, after finding him to be unconscious, during a traffic stop. D-RATS - But we have to…	Mentions	https://twitter.com/#!/msshelbianne/status/1299988723203891202	defund	35-2020	0	552	RT	1	0	0	1	2	NA	NA	0	NA	NA	0	1	1	0	1	0	1	0	0	1	0	1	73	0	1	1	0	0	0	0	0	0	1	0.0136986301369863	73
386	jeanleg60750385	bennyjohnson	2020-08-30	2020	8	30	RT @bennyjohnson: Do D.C. residents want to defund the police? It depends who you ask. It’s politically fashionable to say #DefundThePolic…	Mentions	https://twitter.com/#!/jeanleg60750385/status/1299988778715676677	defund	35-2020	0	553	RT	1	0	0	1	1	0	1	1	0	1	1	0	0	0	1	1	1	0	1	1	0	0	3	0	0	1	0	0	0	0	0	1	1	0	6
387	l_geekhome	cbcnews	2020-08-30	2020	8	30	RT @BillyJoyce1976: THIS is happening in Ottawa right now, but @CBCNews is busy covering #DefundThePolice rallies with 100 people and claim…	Mentions	https://twitter.com/#!/l_geekhome/status/1299988848881983488	defund	35-2020	0	554	RT	1	0	0	0	0	NA	NA	0	NA	NA	0	0	0	0	1	0	2	0	0	1	0	0	35	0	0	1	0	0	0	0	0	0	1	0	17
388	l_geekhome	billyjoyce1976	2020-08-30	2020	8	30	RT @BillyJoyce1976: THIS is happening in Ottawa right now, but @CBCNews is busy covering #DefundThePolice rallies with 100 people and claim…	Mentions	https://twitter.com/#!/l_geekhome/status/1299988848881983488	defund	35-2020	0	555	RT	1	0	0	0	0	NA	NA	0	NA	NA	0	0	0	0	1	0	2	0	0	1	0	0	32	0	0	1	0	0	0	0	0	0	3	0	6
389	shalaco	joshuah_r	2020-08-30	2020	8	30	RT @joshuah_r: Not sure who this guy is, or where this is, but I believe this is the 75 seconds everyone needs to hear. #BlackLivesMatter #…	Mentions	https://twitter.com/#!/shalaco/status/1299989402312044545	defund	35-2020	0	556	RT	1	0	0	0	0	NA	NA	0	NA	NA	0	0	0	0	1	0	1	0	0	1	0	0	3	0	0	1	0	0	0	0	0	0	3	0	73
390	sailorcheetos	evanparkmilesw1	2020-08-30	2020	8	30	RT @EvanParkMilesW1: Gotta love selective enforcement. #DefundThePolice	Mentions	https://twitter.com/#!/sailorcheetos/status/1299989487708237824	defund	35-2020	0	557	RT	1	0	0	0	0	0	2	2	0	2	2	3	3	0	1	0	1	0	0	1	0	0	1	0	0	1	0	0	0	0	0	0	3	0	2
391	winetast3r	pdx_resistance	2020-08-30	2020	8	30	RT @Pdx_resistance: The people are together, the people are fired up, and the people demand CHANGE!! 3 months of gas, no STOP! 3 months of…	Mentions	https://twitter.com/#!/winetast3r/status/1299989651478937601	defund	35-2020	0	559	RT	1	1	0	1	0	NA	NA	0	NA	NA	0	-4	-4	0	1	0	1	0	0	1	0	0	1	0	0	1	0	0	0	0	0	0	1	0	2
392	barbara_grocki	congressmanhice	2020-08-30	2020	8	30	RT @CongressmanHice: Incredible law enforcement story in Georgia this week. This is why we #DEFENDThePolice. Who will protect the most vu…	Mentions	https://twitter.com/#!/barbara_grocki/status/1299989737046933506	defund	35-2020	1	560	RT	1	0	0	0	1	0	2	2	0	2	2	1	1	1	1	2	1	1	1	1	1	278	35	34	1	1	1	2	1	279	1	2	0.5	7.94285714285714	0.12589928057554
393	designbyplum	chadwickboseman	2020-08-30	2020	8	30	RT @chadwickboseman: Read our letter and full list of demands at #Hollywood4BlackLives #DefundThePolice	Mentions	https://twitter.com/#!/designbyplum/status/1299989963853922310	defund	35-2020	0	561	RT	1	0	0	0	0	NA	NA	0	NA	NA	0	-1	-1	0	1	0	1	0	0	1	0	0	206	0	0	1	0	0	0	0	0	0	1	0	2
394	_veganearthling	514jon	2020-08-30	2020	8	30	RT @514jon: Protesters at the #DefundThePolice demonstration in Montreal today tore down the statue of John A. Macdonald, the architect of…	Mentions	https://twitter.com/#!/_veganearthling/status/1299990012298133505	defund	35-2020	0	562	RT	1	0	1	0	0	NA	NA	0	NA	NA	0	-3	-3	0	1	0	1	0	0	1	0	0	49	0	0	1	0	0	0	0	0	0	1	0	73
395	cry1ptdcalling	windyangel14	2020-08-30	2020	8	30	RT @windyangel14: <U+C624><U+B298> <U+CE5C><U+AD6C><U+AC00> <U+C2DC><U+C704><U+C5D0><U+C11C> <U+BCF8><U+AC83><U+314B><U+314B><U+314B><U+314B><U+314B> #DefundThePolice	Mentions	https://twitter.com/#!/cry1ptdcalling/status/1299990250463264768	defund	35-2020	0	563	RT	1	0	0	0	0	NA	NA	0	NA	NA	0	0	0	0	1	0	1	0	0	1	0	0	59	0	0	1	0	0	0	0	0	0	1	0	206
396	tsarshah	chadwickboseman	2020-08-30	2020	8	30	RT @chadwickboseman: Read our letter and full list of demands at #Hollywood4BlackLives #DefundThePolice	Mentions	https://twitter.com/#!/tsarshah/status/1299990428784050176	defund	35-2020	0	564	RT	1	0	0	0	0	NA	NA	0	NA	NA	0	-1	-1	0	1	0	1	0	0	1	0	0	206	0	0	1	0	0	0	0	0	0	1	0	57
397	mendokusasoya	windyangel14	2020-08-30	2020	8	30	RT @windyangel14: <U+C624><U+B298> <U+CE5C><U+AD6C><U+AC00> <U+C2DC><U+C704><U+C5D0><U+C11C> <U+BCF8><U+AC83><U+314B><U+314B><U+314B><U+314B><U+314B> #DefundThePolice	Mentions	https://twitter.com/#!/mendokusasoya/status/1299990909363331072	defund	35-2020	0	565	RT	1	0	0	0	0	NA	NA	0	NA	NA	0	0	0	0	1	0	1	0	0	1	0	0	59	0	0	1	0	0	0	0	0	0	4	0	2
398	joyrosem	darleneforcd18	2020-08-30	2020	8	30	RT @DarleneforCD18: My son will not become a hashtag and accept condolences because NYC lacks the political will to #DefundThePolice, a fai…	Mentions	https://twitter.com/#!/joyrosem/status/1299991193741336578	defund	35-2020	0	566	RT	1	0	0	0	0	1	0	-1	1	0	-1	1	1	0	1	0	1	0	0	1	0	0	1	0	0	1	0	0	0	0	0	0	4	0	57
399	inkletinkle	jaggimontreal	2020-08-30	2020	8	30	RT @mbueckert: John A Macdonald statue toppled in Montreal. H/t @JaggiMontreal #defundthepolice	Mentions	https://twitter.com/#!/inkletinkle/status/1299991219771076609	defund	35-2020	0	567	RT	1	0	1	0	0	NA	NA	0	NA	NA	0	0	0	0	1	0	2	0	0	1	0	0	57	0	0	1	0	0	0	0	0	0	4	0	20
400	inkletinkle	mbueckert	2020-08-30	2020	8	30	RT @mbueckert: John A Macdonald statue toppled in Montreal. H/t @JaggiMontreal #defundthepolice	Mentions	https://twitter.com/#!/inkletinkle/status/1299991219771076609	defund	35-2020	0	568	RT	1	0	1	0	0	NA	NA	0	NA	NA	0	0	0	0	1	0	2	0	0	1	0	0	8	0	0	1	0	0	0	0	0	0	4	0	73
401	amy82763468	jim_jordan	2020-08-30	2020	8	30	RT @Jim_Jordan: What happens to Senator Paul if Democrats #DefundThePolice? What about you and your family? Your church? Your school? Y…	Mentions	https://twitter.com/#!/amy82763468/status/1299991235449372672	defund	35-2020	0	569	RT	1	0	0	0	2	NA	NA	0	NA	NA	0	0	0	0	1	0	1	0	0	1	0	0	1424	0	0	1	0	0	0	0	0	0	1	0	13
402	ladybridge	chadwickboseman	2020-08-30	2020	8	30	RT @chadwickboseman: Read our letter and full list of demands at #Hollywood4BlackLives #DefundThePolice	Mentions	https://twitter.com/#!/ladybridge/status/1299991540073467904	defund	35-2020	0	570	RT	1	0	0	0	0	NA	NA	0	NA	NA	0	-1	-1	0	1	0	1	0	0	1	0	0	206	0	0	1	0	0	0	0	0	0	4	0	2
403	educatedadult1	portlandpolice	2020-08-30	2020	8	30	RT @bunnyhuggr: @ByMikeBaker @OldFuckGCG And the @PortlandPolice just let them drive through town, shooting at people &amp; spraying mace indis…	Mentions	https://twitter.com/#!/educatedadult1/status/1299992042890764290	defund	35-2020	0	572	RT	1	1	0	2	0	NA	NA	0	NA	NA	0	0	0	0	1	0	4	0	0	1	0	7	21	0	1	1	0	0	0	0	0	0	4	0.333333333333333	3
404	educatedadult1	oldfuckgcg	2020-08-30	2020	8	30	RT @bunnyhuggr: @ByMikeBaker @OldFuckGCG And the @PortlandPolice just let them drive through town, shooting at people &amp; spraying mace indis…	Mentions	https://twitter.com/#!/educatedadult1/status/1299992042890764290	defund	35-2020	0	573	RT	1	1	0	2	0	NA	NA	0	NA	NA	0	0	0	0	1	0	4	0	0	1	0	0	3	0	0	1	0	0	0	0	0	0	4	0	35
405	educatedadult1	bymikebaker	2020-08-30	2020	8	30	RT @bunnyhuggr: @ByMikeBaker @OldFuckGCG And the @PortlandPolice just let them drive through town, shooting at people &amp; spraying mace indis…	Mentions	https://twitter.com/#!/educatedadult1/status/1299992042890764290	defund	35-2020	0	574	RT	1	1	0	2	0	NA	NA	0	NA	NA	0	0	0	0	1	0	4	0	0	1	0	0	5	0	0	1	0	0	0	0	0	0	4	0	32
406	educatedadult1	bunnyhuggr	2020-08-30	2020	8	30	RT @bunnyhuggr: @ByMikeBaker @OldFuckGCG And the @PortlandPolice just let them drive through town, shooting at people &amp; spraying mace indis…	Mentions	https://twitter.com/#!/educatedadult1/status/1299992042890764290	defund	35-2020	0	575	RT	1	1	0	2	0	NA	NA	0	NA	NA	0	0	0	0	1	0	4	0	0	1	0	0	3	0	0	1	0	0	0	0	0	0	1	0	206
407	rumijulie	climatenancy	2020-08-30	2020	8	30	RT @climatenancy: #dcprotest #PoliceBrutality #DefundThePolice Police use excessive force on a small crowd of peaceful protestors	Mentions	https://twitter.com/#!/rumijulie/status/1299991614975213571	defund	35-2020	0	576	RT	1	1	0	2	2	1	1	0	1	1	0	2	2	0	1	0	2	0	0	1	0	0	5	0	0	1	0	0	0	0	0	0	1	0	59
408	rumijulie	climatenancy	2020-08-30	2020	8	30	RT @climatenancy: #dcprotest #PoliceBrutality #DefundThePolice DC cops use excessive force on small crowd of peaceful protestors	Mentions	https://twitter.com/#!/rumijulie/status/1299992073471324161	defund	35-2020	0	577	RT	1	1	0	1	1	1	1	0	1	1	0	2	2	0	1	0	2	0	0	1	0	0	5	0	0	1	0	0	0	0	0	0	1	0	49
409	krusheasy	bretweinstein	2020-08-30	2020	8	30	RT @BretWeinstein: ‘2 + 2 = 5’ is to math as “mostly peaceful” is to journalism as “some men menstruate” is to biology as #shutdownstem is…	Mentions	https://twitter.com/#!/krusheasy/status/1299992245735751681	defund	35-2020	0	578	RT	1	0	0	0	2	0	1	1	0	1	1	2	2	0	1	0	1	0	0	1	0	0	13	0	0	1	0	0	0	0	0	0	2	0	206
410	leonlliberal	gert_woellmann	2020-08-30	2020	8	30	RT @Gert_Woellmann: Die ganzen #DefundThePolice Honks sind heute auffällig ruhig, oder?	Mentions	https://twitter.com/#!/leonlliberal/status/1299992586296401920	defund	35-2020	0	580	RT	1	0	0	1	0	1	0	-1	1	0	-1	-3	-3	0	1	0	1	0	0	1	0	0	20	0	0	1	0	0	0	0	0	0	2	0	96
411	heikykwan	ut_anti_elab	2020-08-30	2020	8	30	RT @chercywong: By the amazing @ut_anti_elab - bilingual (English &amp; Traditional Chinese/Cantonese) materials on Defund the Police #Defund…	Mentions	https://twitter.com/#!/heikykwan/status/1299992908708282369	defund	35-2020	0	581	RT	1	0	0	1	1	0	1	1	0	1	1	4	4	0	1	0	2	0	0	1	0	0	16	0	0	1	0	0	0	0	0	0	1	0	59
412	heikykwan	chercywong	2020-08-30	2020	8	30	RT @chercywong: By the amazing @ut_anti_elab - bilingual (English &amp; Traditional Chinese/Cantonese) materials on Defund the Police #Defund…	Mentions	https://twitter.com/#!/heikykwan/status/1299992908708282369	defund	35-2020	0	582	RT	1	0	0	1	1	0	1	1	0	1	1	4	4	0	1	0	2	0	0	1	0	0	9	0	0	1	0	0	0	0	0	0	1	0	1
413	sxturnmix	chadwickboseman	2020-08-30	2020	8	30	RT @chadwickboseman: Read our letter and full list of demands at #Hollywood4BlackLives #DefundThePolice	Mentions	https://twitter.com/#!/sxturnmix/status/1299993065147559937	defund	35-2020	0	583	RT	1	0	0	0	0	NA	NA	0	NA	NA	0	-1	-1	0	1	0	1	0	0	1	0	0	206	0	0	1	0	0	0	0	0	0	1	0	35
414	momsdragwitswag	chadwickboseman	2020-08-30	2020	8	30	RT @chadwickboseman: Read our letter and full list of demands at #Hollywood4BlackLives #DefundThePolice	Mentions	https://twitter.com/#!/momsdragwitswag/status/1299993332286984192	defund	35-2020	0	584	RT	1	0	0	0	0	NA	NA	0	NA	NA	0	-1	-1	0	1	0	1	0	0	1	0	0	206	0	0	1	0	0	0	0	0	0	1	0	73
415	dohertymlusmc	pismo_b	2020-08-30	2020	8	30	RT @Pismo_B: Police Officers save a 9-month-old baby, after finding him to be unconscious, during a traffic stop. D-RATS - But we have to…	Mentions	https://twitter.com/#!/dohertymlusmc/status/1299993634926862338	defund	35-2020	0	586	RT	1	0	0	1	2	NA	NA	0	NA	NA	0	1	1	0	1	0	1	0	0	1	0	1	73	0	1	1	0	0	0	0	0	0	1	0.0136986301369863	73
416	mightygiving	congressmanhice	2020-08-30	2020	8	30	RT @CongressmanHice: Incredible law enforcement story in Georgia this week. This is why we #DEFENDThePolice. Who will protect the most vu…	Mentions	https://twitter.com/#!/mightygiving/status/1299994084849979398	defund	35-2020	1	587	RT	1	0	0	0	1	0	2	2	0	2	2	1	1	1	1	2	1	1	1	1	1	278	35	34	1	1	1	2	1	279	1	2	0.5	7.94285714285714	0.12589928057554
417	nanaphilemon	chadwickboseman	2020-08-30	2020	8	30	RT @chadwickboseman: Read our letter and full list of demands at #Hollywood4BlackLives #DefundThePolice	Mentions	https://twitter.com/#!/nanaphilemon/status/1299994156404813825	defund	35-2020	0	588	RT	1	0	0	0	0	NA	NA	0	NA	NA	0	-1	-1	0	1	0	1	0	0	1	0	0	206	0	0	1	0	0	0	0	0	0	1	0	2
418	ice_melon__	windyangel14	2020-08-30	2020	8	30	RT @windyangel14: <U+C624><U+B298> <U+CE5C><U+AD6C><U+AC00> <U+C2DC><U+C704><U+C5D0><U+C11C> <U+BCF8><U+AC83><U+314B><U+314B><U+314B><U+314B><U+314B> #DefundThePolice	Mentions	https://twitter.com/#!/ice_melon__/status/1299994395442401282	defund	35-2020	0	590	RT	1	0	0	0	0	NA	NA	0	NA	NA	0	0	0	0	1	0	1	0	0	1	0	0	59	0	0	1	0	0	0	0	0	0	1	0	2
419	bevandton	pismo_b	2020-08-30	2020	8	30	RT @Pismo_B: Police Officers save a 9-month-old baby, after finding him to be unconscious, during a traffic stop. D-RATS - But we have to…	Mentions	https://twitter.com/#!/bevandton/status/1299994533984456704	defund	35-2020	0	591	RT	1	0	0	1	2	NA	NA	0	NA	NA	0	1	1	0	1	0	1	0	0	1	0	1	73	0	1	1	0	0	0	0	0	0	1	0.0136986301369863	73
420	transcendtales	bretweinstein	2020-08-30	2020	8	30	RT @BretWeinstein: ‘2 + 2 = 5’ is to math as “mostly peaceful” is to journalism as “some men menstruate” is to biology as #shutdownstem is…	Mentions	https://twitter.com/#!/transcendtales/status/1299994914009223169	defund	35-2020	0	592	RT	1	0	0	0	2	0	1	1	0	1	1	2	2	0	1	0	1	0	0	1	0	0	13	0	0	1	0	0	0	0	0	0	1	0	2
421	quintongodsell	514jon	2020-08-30	2020	8	30	RT @514jon: Protesters at the #DefundThePolice demonstration in Montreal today tore down the statue of John A. Macdonald, the architect of…	Mentions	https://twitter.com/#!/quintongodsell/status/1299994944191463424	defund	35-2020	0	593	RT	1	0	1	0	0	NA	NA	0	NA	NA	0	-3	-3	0	1	0	1	0	0	1	0	0	49	0	0	1	0	0	0	0	0	0	1	0	59
422	mgrimm6	cbcnews	2020-08-30	2020	8	30	RT @BillyJoyce1976: THIS is happening in Ottawa right now, but @CBCNews is busy covering #DefundThePolice rallies with 100 people and claim…	Mentions	https://twitter.com/#!/mgrimm6/status/1299994952290639872	defund	35-2020	0	594	RT	1	0	0	0	0	NA	NA	0	NA	NA	0	0	0	0	1	0	2	0	0	1	0	0	35	0	0	1	0	0	0	0	0	0	2	0	73
423	mgrimm6	billyjoyce1976	2020-08-30	2020	8	30	RT @BillyJoyce1976: THIS is happening in Ottawa right now, but @CBCNews is busy covering #DefundThePolice rallies with 100 people and claim…	Mentions	https://twitter.com/#!/mgrimm6/status/1299994952290639872	defund	35-2020	0	595	RT	1	0	0	0	0	NA	NA	0	NA	NA	0	0	0	0	1	0	2	0	0	1	0	0	32	0	0	1	0	0	0	0	0	0	2	0	6
424	h0n3y	chadwickboseman	2020-08-30	2020	8	30	RT @chadwickboseman: Read our letter and full list of demands at #Hollywood4BlackLives #DefundThePolice	Mentions	https://twitter.com/#!/h0n3y/status/1299995162618351618	defund	35-2020	0	596	RT	1	0	0	0	0	NA	NA	0	NA	NA	0	-1	-1	0	1	0	1	0	0	1	0	0	206	0	0	1	0	0	0	0	0	0	1	0	49
425	__ripper	jaggimontreal	2020-08-30	2020	8	30	RT @JaggiMontreal: The racist John A. Macdonald statue in Montreal has fallen! It was removed minutes ago by anonymous protesters at the en…	Mentions	https://twitter.com/#!/__ripper/status/1299995533877051392	defund	35-2020	0	597	RT	1	0	1	0	0	2	0	-2	2	0	-2	-7	-7	0	1	0	1	0	0	1	0	0	57	0	0	1	0	0	0	0	0	0	1	0	49
426	yami_libra	windyangel14	2020-08-30	2020	8	30	RT @windyangel14: <U+C624><U+B298> <U+CE5C><U+AD6C><U+AC00> <U+C2DC><U+C704><U+C5D0><U+C11C> <U+BCF8><U+AC83><U+314B><U+314B><U+314B><U+314B><U+314B> #DefundThePolice	Mentions	https://twitter.com/#!/yami_libra/status/1299996376936439808	defund	35-2020	0	599	RT	1	0	0	0	0	NA	NA	0	NA	NA	0	0	0	0	1	0	1	0	0	1	0	0	59	0	0	1	0	0	0	0	0	0	4	0	16
427	vince46089176	pismo_b	2020-08-30	2020	8	30	RT @Pismo_B: Police Officers save a 9-month-old baby, after finding him to be unconscious, during a traffic stop. D-RATS - But we have to…	Mentions	https://twitter.com/#!/vince46089176/status/1299996615307079682	defund	35-2020	0	600	RT	1	0	0	1	2	NA	NA	0	NA	NA	0	1	1	0	1	0	1	0	0	1	0	1	73	0	1	1	0	0	0	0	0	0	4	0.0136986301369863	73
428	daly639	jim_jordan	2020-08-30	2020	8	30	RT @Jim_Jordan: What happens to Senator Paul if Democrats #DefundThePolice? What about you and your family? Your church? Your school? Y…	Mentions	https://twitter.com/#!/daly639/status/1299996615391039488	defund	35-2020	0	601	RT	1	0	0	0	2	NA	NA	0	NA	NA	0	0	0	0	1	0	1	0	0	1	0	0	1424	0	0	1	0	0	0	0	0	0	4	0	9
429	summer2003	chadwickboseman	2020-08-30	2020	8	30	RT @chadwickboseman: Read our letter and full list of demands at #Hollywood4BlackLives #DefundThePolice	Mentions	https://twitter.com/#!/summer2003/status/1299996703802744832	defund	35-2020	0	605	RT	1	0	0	0	0	NA	NA	0	NA	NA	0	-1	-1	0	1	0	1	0	0	1	0	0	206	0	0	1	0	0	0	0	0	0	4	0	16
430	alikaung	speakerpelosi	2020-08-30	2020	8	30	RT @AliKaung: This what exactly @SpeakerPelosi is all about. No policies to help #BlackLivesMatter; just pretending to care. @ShahidForCh…	Mentions	https://twitter.com/#!/alikaung/status/1299996893112496128	defund	35-2020	0	606	RT	1	1	0	0	0	NA	NA	0	NA	NA	0	1	1	0	1	0	3	0	0	1	0	8	6	0	1	1	0	0	0	0	0	0	2	1.33333333333333	0.75
431	gruesomegull	514jon	2020-08-30	2020	8	30	RT @514jon: Protesters at the #DefundThePolice demonstration in Montreal today tore down the statue of John A. Macdonald, the architect of…	Mentions	https://twitter.com/#!/gruesomegull/status/1299996953598504961	defund	35-2020	0	607	RT	1	0	1	0	0	NA	NA	0	NA	NA	0	-3	-3	0	1	0	1	0	0	1	0	0	49	0	0	1	0	0	0	0	0	0	2	0	9
432	historygirlma	tagsitqaf	2020-08-30	2020	8	30	RT @Tagsitqaf: Remind me again why we bother to pay police salaries? Why we ‘need’ the police to ‘keep us safe’? How is that supposed to wo…	Mentions	https://twitter.com/#!/historygirlma/status/1299997179499683840	defund	35-2020	0	608	RT	1	0	0	2	4	1	1	0	1	1	0	-2	-2	0	1	0	1	0	0	1	0	0	3	0	0	1	0	0	0	0	0	0	1	0	57
433	crazyscubadiver	cbcnews	2020-08-30	2020	8	30	RT @BillyJoyce1976: THIS is happening in Ottawa right now, but @CBCNews is busy covering #DefundThePolice rallies with 100 people and claim…	Mentions	https://twitter.com/#!/crazyscubadiver/status/1299997377777070081	defund	35-2020	0	609	RT	1	0	0	0	0	NA	NA	0	NA	NA	0	0	0	0	1	0	2	0	0	1	0	0	35	0	0	1	0	0	0	0	0	0	1	0	16
434	crazyscubadiver	billyjoyce1976	2020-08-30	2020	8	30	RT @BillyJoyce1976: THIS is happening in Ottawa right now, but @CBCNews is busy covering #DefundThePolice rallies with 100 people and claim…	Mentions	https://twitter.com/#!/crazyscubadiver/status/1299997377777070081	defund	35-2020	0	610	RT	1	0	0	0	0	NA	NA	0	NA	NA	0	0	0	0	1	0	2	0	0	1	0	0	32	0	0	1	0	0	0	0	0	0	2	0	9
435	iamdiffy	chescaleigh	2020-08-30	2020	8	30	RT @chescaleigh: For the finale of our #MTVDecoded policing mini-series, we break down how #DefundThePolice isn’t just about police violenc…	Mentions	https://twitter.com/#!/iamdiffy/status/1299997528864292864	defund	35-2020	0	611	RT	1	0	0	1	2	1	0	-1	1	0	-1	0	0	0	1	0	1	0	0	1	0	0	46	0	0	1	0	0	0	0	0	0	2	0	16
436	dickjohnson63	mrahmednurali	2020-08-30	2020	8	30	RT @MrAhmednurAli: I see Canada's indigenous people are still overlooked. None of my heroes committed genocide. If yours did, then you nee…	Mentions	https://twitter.com/#!/dickjohnson63/status/1299998068042067969	defund	35-2020	0	614	RT	1	0	0	0	1	1	0	-1	1	0	-1	2	2	0	1	0	1	0	0	1	0	0	9	0	0	1	0	0	0	0	0	0	1	0	9
437	manjitgilltssa	514jon	2020-08-30	2020	8	30	RT @514jon: Protesters at the #DefundThePolice demonstration in Montreal today tore down the statue of John A. Macdonald, the architect of…	Mentions	https://twitter.com/#!/manjitgilltssa/status/1299998172186587136	defund	35-2020	0	615	RT	1	0	1	0	0	NA	NA	0	NA	NA	0	-3	-3	0	1	0	1	0	0	1	0	0	49	0	0	1	0	0	0	0	0	0	1	0	1
438	ropetope	windyangel14	2020-08-30	2020	8	30	RT @windyangel14: <U+C624><U+B298> <U+CE5C><U+AD6C><U+AC00> <U+C2DC><U+C704><U+C5D0><U+C11C> <U+BCF8><U+AC83><U+314B><U+314B><U+314B><U+314B><U+314B> #DefundThePolice	Mentions	https://twitter.com/#!/ropetope/status/1299998250053836800	defund	35-2020	0	618	RT	1	0	0	0	0	NA	NA	0	NA	NA	0	0	0	0	1	0	1	0	0	1	0	0	59	0	0	1	0	0	0	0	0	0	1	0	73
439	savoirfaire_2	gawadisyou	2020-08-30	2020	8	30	RT @BotheredBoy: @gawadisyou @DrsDefundPolice *cracks knuckles*	Mentions	https://twitter.com/#!/savoirfaire_2/status/1299998466165231617	defund	35-2020	0	619	RT	1	0	0	0	0	1	0	-1	1	0	-1	0	0	0	1	0	3	0	0	1	0	0	1	0	0	1	0	0	0	0	0	0	1	0	3
440	savoirfaire_2	drsdefundpolice	2020-08-30	2020	8	30	RT @BotheredBoy: @gawadisyou @DrsDefundPolice *cracks knuckles*	Mentions	https://twitter.com/#!/savoirfaire_2/status/1299998466165231617	defund	35-2020	0	620	RT	1	0	0	0	0	1	0	-1	1	0	-1	0	0	0	1	0	3	0	0	1	0	0	119	0	0	1	0	0	0	0	0	0	1	0	35
441	savoirfaire_2	botheredboy	2020-08-30	2020	8	30	RT @BotheredBoy: @gawadisyou @DrsDefundPolice *cracks knuckles*	Mentions	https://twitter.com/#!/savoirfaire_2/status/1299998466165231617	defund	35-2020	0	621	RT	1	0	0	0	0	1	0	-1	1	0	-1	0	0	0	1	0	3	0	0	1	0	0	3	0	0	1	0	0	0	0	0	0	1	0	32
442	dianero777	pismo_b	2020-08-30	2020	8	30	RT @Pismo_B: Police Officers save a 9-month-old baby, after finding him to be unconscious, during a traffic stop. D-RATS - But we have to…	Mentions	https://twitter.com/#!/dianero777/status/1299998996472229894	defund	35-2020	0	622	RT	1	0	0	1	2	NA	NA	0	NA	NA	0	1	1	0	1	0	1	0	0	1	0	1	73	0	1	1	0	0	0	0	0	0	1	0.0136986301369863	73
443	knightcrawlrr	jaggimontreal	2020-08-30	2020	8	30	RT @JaggiMontreal: The racist John A. Macdonald statue in Montreal has fallen! It was removed minutes ago by anonymous protesters at the en…	Mentions	https://twitter.com/#!/knightcrawlrr/status/1299999448894902272	defund	35-2020	0	624	RT	1	0	1	0	0	2	0	-2	2	0	-2	-7	-7	0	1	0	1	0	0	1	0	0	57	0	0	1	0	0	0	0	0	0	1	0	3
444	narasim77664946	chadwickboseman	2020-08-30	2020	8	30	RT @chadwickboseman: Read our letter and full list of demands at #Hollywood4BlackLives #DefundThePolice	Mentions	https://twitter.com/#!/narasim77664946/status/1299999471321845761	defund	35-2020	0	625	RT	1	0	0	0	0	NA	NA	0	NA	NA	0	-1	-1	0	1	0	1	0	0	1	0	0	206	0	0	1	0	0	0	0	0	0	1	0	1
445	original_cyn56	joshuah_r	2020-08-30	2020	8	30	RT @joshuah_r: Not sure who this guy is, or where this is, but I believe this is the 75 seconds everyone needs to hear. #BlackLivesMatter #…	Mentions	https://twitter.com/#!/original_cyn56/status/1299999690667298816	defund	35-2020	0	626	RT	1	0	0	0	0	NA	NA	0	NA	NA	0	0	0	0	1	0	1	0	0	1	0	0	3	0	0	1	0	0	0	0	0	0	2	0	1
446	bequrious	pismo_b	2020-08-30	2020	8	30	RT @Pismo_B: Police Officers save a 9-month-old baby, after finding him to be unconscious, during a traffic stop. D-RATS - But we have to…	Mentions	https://twitter.com/#!/bequrious/status/1299999817062637570	defund	35-2020	0	627	RT	1	0	0	1	2	NA	NA	0	NA	NA	0	1	1	0	1	0	1	0	0	1	0	1	73	0	1	1	0	0	0	0	0	0	2	0.0136986301369863	73
447	audreylauchlan	joshuah_r	2020-08-30	2020	8	30	RT @joshuah_r: Not sure who this guy is, or where this is, but I believe this is the 75 seconds everyone needs to hear. #BlackLivesMatter #…	Mentions	https://twitter.com/#!/audreylauchlan/status/1300000274732535809	defund	35-2020	0	630	RT	1	0	0	0	0	NA	NA	0	NA	NA	0	0	0	0	1	0	1	0	0	1	0	0	3	0	0	1	0	0	0	0	0	0	1	0	35
448	princessbibirf_	pismo_b	2020-08-30	2020	8	30	RT @Pismo_B: This <U+0001F447> is what happens when you #DefundThePolice! Illegal racing, party buses, fireworks until the wee hours of the morning.…	Mentions	https://twitter.com/#!/princessbibirf_/status/1300000581323558914	defund	35-2020	0	631	RT	1	1	1	1	0	1	0	-1	1	0	-1	-3	-3	0	1	1	1	0	1	1	0	1	73	0	1	1	0	0	0	0	0	1	1	0.0136986301369863	73
449	stepanouk	514jon	2020-08-30	2020	8	30	RT @514jon: Protesters at the #DefundThePolice demonstration in Montreal today tore down the statue of John A. Macdonald, the architect of…	Mentions	https://twitter.com/#!/stepanouk/status/1300000586381877248	defund	35-2020	0	632	RT	1	0	1	0	0	NA	NA	0	NA	NA	0	-3	-3	0	1	0	1	0	0	1	0	0	49	0	0	1	0	0	0	0	0	0	1	0	206
450	esm2e	chadwickboseman	2020-08-30	2020	8	30	RT @chadwickboseman: Read our letter and full list of demands at #Hollywood4BlackLives #DefundThePolice	Mentions	https://twitter.com/#!/esm2e/status/1300000672822288385	defund	35-2020	0	634	RT	1	0	0	0	0	NA	NA	0	NA	NA	0	-1	-1	0	1	0	1	0	0	1	0	0	206	0	0	1	0	0	0	0	0	0	1	0	49
451	juliaabbiss	chadwickboseman	2020-08-30	2020	8	30	RT @chadwickboseman: Read our letter and full list of demands at #Hollywood4BlackLives #DefundThePolice	Mentions	https://twitter.com/#!/juliaabbiss/status/1300001388022423553	defund	35-2020	0	635	RT	1	0	0	0	0	NA	NA	0	NA	NA	0	-1	-1	0	1	0	1	0	0	1	0	0	206	0	0	1	0	0	0	0	0	0	1	0	59
452	taubkelly	pismo_b	2020-08-30	2020	8	30	RT @Pismo_B: Police Officers save a 9-month-old baby, after finding him to be unconscious, during a traffic stop. D-RATS - But we have to…	Mentions	https://twitter.com/#!/taubkelly/status/1300001401192415235	defund	35-2020	0	636	RT	1	0	0	1	2	NA	NA	0	NA	NA	0	1	1	0	1	0	1	0	0	1	0	1	73	0	1	1	0	0	0	0	0	0	1	0.0136986301369863	73
453	themaximum18	gert_woellmann	2020-08-30	2020	8	30	RT @Gert_Woellmann: Die ganzen #DefundThePolice Honks sind heute auffällig ruhig, oder?	Mentions	https://twitter.com/#!/themaximum18/status/1300001668562653185	defund	35-2020	0	637	RT	1	0	0	1	0	1	0	-1	1	0	-1	-3	-3	0	1	0	1	0	0	1	0	0	20	0	0	1	0	0	0	0	0	0	1	0	206
454	switzorama	cbcnews	2020-08-30	2020	8	30	RT @BillyJoyce1976: THIS is happening in Ottawa right now, but @CBCNews is busy covering #DefundThePolice rallies with 100 people and claim…	Mentions	https://twitter.com/#!/switzorama/status/1300001723822546944	defund	35-2020	0	638	RT	1	0	0	0	0	NA	NA	0	NA	NA	0	0	0	0	1	0	2	0	0	1	0	0	35	0	0	1	0	0	0	0	0	0	3	0	59
455	switzorama	billyjoyce1976	2020-08-30	2020	8	30	RT @BillyJoyce1976: THIS is happening in Ottawa right now, but @CBCNews is busy covering #DefundThePolice rallies with 100 people and claim…	Mentions	https://twitter.com/#!/switzorama/status/1300001723822546944	defund	35-2020	0	639	RT	1	0	0	0	0	NA	NA	0	NA	NA	0	0	0	0	1	0	2	0	0	1	0	0	32	0	0	1	0	0	0	0	0	0	1	0	1
456	morbid_drawer	windyangel14	2020-08-30	2020	8	30	RT @windyangel14: <U+C624><U+B298> <U+CE5C><U+AD6C><U+AC00> <U+C2DC><U+C704><U+C5D0><U+C11C> <U+BCF8><U+AC83><U+314B><U+314B><U+314B><U+314B><U+314B> #DefundThePolice	Mentions	https://twitter.com/#!/morbid_drawer/status/1300002307975852032	defund	35-2020	0	642	RT	1	0	0	0	0	NA	NA	0	NA	NA	0	0	0	0	1	0	1	0	0	1	0	0	59	0	0	1	0	0	0	0	0	0	1	0	57
457	kareemslick	bikelanediary	2020-08-30	2020	8	30	RT @BikeLaneDiary: Photos: Huge Anti-black Racism March in Toronto on Bloor Street #DefundThePolice #JUSTICEFORREGIS #BlackLivesMatter http…	Mentions	https://twitter.com/#!/kareemslick/status/1300002726902984705	defund	35-2020	0	643	RT	1	0	0	0	0	1	0	-1	1	0	-1	-3	-3	0	1	0	1	0	0	1	0	0	14	0	0	1	0	0	0	0	0	0	2	0	8
458	mhkmrdaz	gert_woellmann	2020-08-30	2020	8	30	RT @Gert_Woellmann: Die ganzen #DefundThePolice Honks sind heute auffällig ruhig, oder?	Mentions	https://twitter.com/#!/mhkmrdaz/status/1300003038162190341	defund	35-2020	0	646	RT	1	0	0	1	0	1	0	-1	1	0	-1	-3	-3	0	1	0	1	0	0	1	0	0	20	0	0	1	0	0	0	0	0	0	2	0	1424
459	miriamjablon	chadwickboseman	2020-08-30	2020	8	30	RT @chadwickboseman: Read our letter and full list of demands at #Hollywood4BlackLives #DefundThePolice	Mentions	https://twitter.com/#!/miriamjablon/status/1300003248607096833	defund	35-2020	0	647	RT	1	0	0	0	0	NA	NA	0	NA	NA	0	-1	-1	0	1	0	1	0	0	1	0	0	206	0	0	1	0	0	0	0	0	0	1	0	206
460	skirsch96	chadwickboseman	2020-08-30	2020	8	30	RT @chadwickboseman: Read our letter and full list of demands at #Hollywood4BlackLives #DefundThePolice	Mentions	https://twitter.com/#!/skirsch96/status/1300003249047601152	defund	35-2020	0	648	RT	1	0	0	0	0	NA	NA	0	NA	NA	0	-1	-1	0	1	0	1	0	0	1	0	0	206	0	0	1	0	0	0	0	0	0	1	0	21
461	barbiemacs1	kuzybecackling	2020-08-30	2020	8	30	RT @KuzyBeCackling: Flash bangs, pepper spray, possible tear gas #DCProtests #DefundMPD #DefundThePolice	Mentions	https://twitter.com/#!/barbiemacs1/status/1300003523040403456	defund	35-2020	0	649	RT	1	0	0	0	0	NA	NA	0	NA	NA	0	0	0	0	1	0	1	0	0	1	0	0	7	0	0	1	0	0	0	0	0	0	1	0	3
462	wobby4	_blackchemist	2020-08-30	2020	8	30	RT @_blackchemist: What does #DefundThePolice mean, you may ask? Well here are some pictures that explain it <U+0001F60E> It does NOT mean elimate t…	Mentions	https://twitter.com/#!/wobby4/status/1300003649117130753	defund	35-2020	0	650	RT	1	0	0	0	1	NA	NA	0	NA	NA	0	0	0	0	1	0	1	0	0	1	0	0	1	0	0	1	0	0	0	0	0	0	1	0	5
463	negativland12	jaggimontreal	2020-08-30	2020	8	30	RT @JaggiMontreal: The racist John A. Macdonald statue in Montreal has fallen! It was removed minutes ago by anonymous protesters at the en…	Mentions	https://twitter.com/#!/negativland12/status/1300004265168113665	defund	35-2020	0	652	RT	1	0	1	0	0	2	0	-2	2	0	-2	-7	-7	0	1	0	1	0	0	1	0	0	57	0	0	1	0	0	0	0	0	0	3	0	3
464	caspiann	jaggimontreal	2020-08-30	2020	8	30	RT @JaggiMontreal: The racist John A. Macdonald statue in Montreal has fallen! It was removed minutes ago by anonymous protesters at the en…	Mentions	https://twitter.com/#!/caspiann/status/1300004345799258119	defund	35-2020	0	653	RT	1	0	1	0	0	2	0	-2	2	0	-2	-7	-7	0	1	0	1	0	0	1	0	0	57	0	0	1	0	0	0	0	0	0	3	0	5
465	esautuberville	darrylstephens	2020-08-30	2020	8	30	RT @darrylstephens: #DefundThePolice	Mentions	https://twitter.com/#!/esautuberville/status/1300004555556614144	defund	35-2020	0	654	RT	1	0	0	0	0	NA	NA	0	NA	NA	0	0	0	0	1	0	1	0	0	1	0	0	106	0	0	1	0	0	0	0	0	0	3	0	5
466	danieljsaerang	chadwickboseman	2020-08-30	2020	8	30	RT @chadwickboseman: Read our letter and full list of demands at #Hollywood4BlackLives #DefundThePolice	Mentions	https://twitter.com/#!/danieljsaerang/status/1300004782241755139	defund	35-2020	0	655	RT	1	0	0	0	0	NA	NA	0	NA	NA	0	-1	-1	0	1	0	1	0	0	1	0	0	206	0	0	1	0	0	0	0	0	0	1	0	13
467	reanimateddoll	jaggimontreal	2020-08-30	2020	8	30	RT @mbueckert: John A Macdonald statue toppled in Montreal. H/t @JaggiMontreal #defundthepolice	Mentions	https://twitter.com/#!/reanimateddoll/status/1300005076728250368	defund	35-2020	0	656	RT	1	0	1	0	0	NA	NA	0	NA	NA	0	0	0	0	1	0	4	0	0	1	0	0	57	0	0	1	0	0	0	0	0	0	1	0	20
468	reanimateddoll	mbueckert	2020-08-30	2020	8	30	RT @mbueckert: John A Macdonald statue toppled in Montreal. H/t @JaggiMontreal #defundthepolice	Mentions	https://twitter.com/#!/reanimateddoll/status/1300005076728250368	defund	35-2020	0	657	RT	1	0	1	0	0	NA	NA	0	NA	NA	0	0	0	0	1	0	4	0	0	1	0	0	8	0	0	1	0	0	0	0	0	0	1	0	16
469	shadyrestfarms	514jon	2020-08-30	2020	8	30	RT @514jon: Protesters at the #DefundThePolice demonstration in Montreal today tore down the statue of John A. Macdonald, the architect of…	Mentions	https://twitter.com/#!/shadyrestfarms/status/1300005576022384640	defund	35-2020	0	658	RT	1	0	1	0	0	NA	NA	0	NA	NA	0	-3	-3	0	1	0	1	0	0	1	0	0	49	0	0	1	0	0	0	0	0	0	1	0	9
470	gunuin	mrahmednurali	2020-08-30	2020	8	30	RT @MrAhmednurAli: I see Canada's indigenous people are still overlooked. None of my heroes committed genocide. If yours did, then you nee…	Mentions	https://twitter.com/#!/gunuin/status/1300005585333547008	defund	35-2020	0	659	RT	1	0	0	0	1	1	0	-1	1	0	-1	2	2	0	1	0	2	0	0	1	0	0	9	0	0	1	0	0	0	0	0	0	1	0	206
471	suzinator7	pismo_b	2020-08-30	2020	8	30	RT @Pismo_B: Police Officers save a 9-month-old baby, after finding him to be unconscious, during a traffic stop. D-RATS - But we have to…	Mentions	https://twitter.com/#!/suzinator7/status/1300006178123063297	defund	35-2020	0	661	RT	1	0	0	1	2	NA	NA	0	NA	NA	0	1	1	0	1	0	1	0	0	1	0	1	73	0	1	1	0	0	0	0	0	0	1	0.0136986301369863	73
472	matchappan	windyangel14	2020-08-30	2020	8	30	RT @windyangel14: <U+C624><U+B298> <U+CE5C><U+AD6C><U+AC00> <U+C2DC><U+C704><U+C5D0><U+C11C> <U+BCF8><U+AC83><U+314B><U+314B><U+314B><U+314B><U+314B> #DefundThePolice	Mentions	https://twitter.com/#!/matchappan/status/1300006236784480256	defund	35-2020	0	662	RT	1	0	0	0	0	NA	NA	0	NA	NA	0	0	0	0	1	0	1	0	0	1	0	0	59	0	0	1	0	0	0	0	0	0	1	0	206
473	poppette1	pismo_b	2020-08-30	2020	8	30	RT @Pismo_B: Police Officers save a 9-month-old baby, after finding him to be unconscious, during a traffic stop. D-RATS - But we have to…	Mentions	https://twitter.com/#!/poppette1/status/1300006518838964224	defund	35-2020	0	663	RT	1	0	0	1	2	NA	NA	0	NA	NA	0	1	1	0	1	0	1	0	0	1	0	1	73	0	1	1	0	0	0	0	0	0	1	0.0136986301369863	73
474	stevemushynsky	portlandpolice	2020-08-30	2020	8	30	RT @bunnyhuggr: @ByMikeBaker @OldFuckGCG And the @PortlandPolice just let them drive through town, shooting at people &amp; spraying mace indis…	Mentions	https://twitter.com/#!/stevemushynsky/status/1300006782555881472	defund	35-2020	0	665	RT	1	1	0	2	0	NA	NA	0	NA	NA	0	0	0	0	1	0	4	0	0	1	0	7	21	0	1	1	0	0	0	0	0	0	1	0.333333333333333	3
475	stevemushynsky	oldfuckgcg	2020-08-30	2020	8	30	RT @bunnyhuggr: @ByMikeBaker @OldFuckGCG And the @PortlandPolice just let them drive through town, shooting at people &amp; spraying mace indis…	Mentions	https://twitter.com/#!/stevemushynsky/status/1300006782555881472	defund	35-2020	0	666	RT	1	1	0	2	0	NA	NA	0	NA	NA	0	0	0	0	1	0	4	0	0	1	0	0	3	0	0	1	0	0	0	0	0	0	1	0	73
476	stevemushynsky	bymikebaker	2020-08-30	2020	8	30	RT @bunnyhuggr: @ByMikeBaker @OldFuckGCG And the @PortlandPolice just let them drive through town, shooting at people &amp; spraying mace indis…	Mentions	https://twitter.com/#!/stevemushynsky/status/1300006782555881472	defund	35-2020	0	667	RT	1	1	0	2	0	NA	NA	0	NA	NA	0	0	0	0	1	0	4	0	0	1	0	0	5	0	0	1	0	0	0	0	0	0	1	0	35
477	stevemushynsky	bunnyhuggr	2020-08-30	2020	8	30	RT @bunnyhuggr: @ByMikeBaker @OldFuckGCG And the @PortlandPolice just let them drive through town, shooting at people &amp; spraying mace indis…	Mentions	https://twitter.com/#!/stevemushynsky/status/1300006782555881472	defund	35-2020	0	668	RT	1	1	0	2	0	NA	NA	0	NA	NA	0	0	0	0	1	0	4	0	0	1	0	0	3	0	0	1	0	0	0	0	0	0	1	0	206
478	danielchgel	gopconvention	2020-08-30	2020	8	30	RT @DrCaroleMD: #Attack on @RandPaul after @GOPconvention is latest example of y we must not #DefundThePolice! He&amp;wife would b injured-if n…	Mentions	https://twitter.com/#!/danielchgel/status/1300006894786867201	defund	35-2020	0	670	RT	1	1	0	2	0	1	0	-1	1	0	-1	-3	-3	0	1	0	3	0	0	1	0	0	1	0	0	1	0	0	0	0	0	0	2	0	59
479	danielchgel	randpaul	2020-08-30	2020	8	30	RT @DrCaroleMD: #Attack on @RandPaul after @GOPconvention is latest example of y we must not #DefundThePolice! He&amp;wife would b injured-if n…	Mentions	https://twitter.com/#!/danielchgel/status/1300006894786867201	defund	35-2020	0	671	RT	1	1	0	2	0	1	0	-1	1	0	-1	-3	-3	0	1	0	3	0	0	1	0	4	1	0	1	1	0	0	0	0	0	0	2	4	0.25
480	danielchgel	drcarolemd	2020-08-30	2020	8	30	RT @DrCaroleMD: #Attack on @RandPaul after @GOPconvention is latest example of y we must not #DefundThePolice! He&amp;wife would b injured-if n…	Mentions	https://twitter.com/#!/danielchgel/status/1300006894786867201	defund	35-2020	0	672	RT	1	1	0	2	0	1	0	-1	1	0	-1	-3	-3	0	1	0	3	0	0	1	0	0	1	0	0	1	0	0	0	0	0	0	1	0	73
481	imforyouamerica	kuzybecackling	2020-08-30	2020	8	30	RT @KuzyBeCackling: Flash bangs, pepper spray, possible tear gas #DCProtests #DefundMPD #DefundThePolice	Mentions	https://twitter.com/#!/imforyouamerica/status/1300006973879058433	defund	35-2020	0	673	RT	1	0	0	0	0	NA	NA	0	NA	NA	0	0	0	0	1	0	1	0	0	1	0	0	7	0	0	1	0	0	0	0	0	0	1	0	13
482	nancyda01145444	congressmanhice	2020-08-30	2020	8	30	RT @CongressmanHice: Incredible law enforcement story in Georgia this week. This is why we #DEFENDThePolice. Who will protect the most vu…	Mentions	https://twitter.com/#!/nancyda01145444/status/1300008036682129408	defund	35-2020	1	677	RT	1	0	0	0	1	0	2	2	0	2	2	1	1	1	1	2	1	1	1	1	1	278	35	34	1	1	1	2	1	279	1	2	0.5	7.94285714285714	0.12589928057554
483	acidsmooth	timcast	2020-08-30	2020	8	30	RT @nailer_nick: This is how obscenely stupid #BlackLivesMatter #BLM #DefundThePolice are @AdamCrigler @Austin_Zone @Timcast	Mentions	https://twitter.com/#!/acidsmooth/status/1300008407764615170	defund	35-2020	0	678	RT	1	0	0	0	0	2	0	-2	2	0	-2	-2	-2	0	1	0	4	0	0	1	0	4	1	0	1	1	0	0	0	0	0	0	1	4	0.25
484	acidsmooth	austin_zone	2020-08-30	2020	8	30	RT @nailer_nick: This is how obscenely stupid #BlackLivesMatter #BLM #DefundThePolice are @AdamCrigler @Austin_Zone @Timcast	Mentions	https://twitter.com/#!/acidsmooth/status/1300008407764615170	defund	35-2020	0	679	RT	1	0	0	0	0	2	0	-2	2	0	-2	-2	-2	0	1	0	4	0	0	1	0	0	1	0	0	1	0	0	0	0	0	0	1	0	49
485	acidsmooth	adamcrigler	2020-08-30	2020	8	30	RT @nailer_nick: This is how obscenely stupid #BlackLivesMatter #BLM #DefundThePolice are @AdamCrigler @Austin_Zone @Timcast	Mentions	https://twitter.com/#!/acidsmooth/status/1300008407764615170	defund	35-2020	0	680	RT	1	0	0	0	0	2	0	-2	2	0	-2	-2	-2	0	1	0	4	0	0	1	0	692	1	0	1	1	0	0	0	0	0	0	1	692	0.00144508670520231
486	acidsmooth	nailer_nick	2020-08-30	2020	8	30	RT @nailer_nick: This is how obscenely stupid #BlackLivesMatter #BLM #DefundThePolice are @AdamCrigler @Austin_Zone @Timcast	Mentions	https://twitter.com/#!/acidsmooth/status/1300008407764615170	defund	35-2020	0	681	RT	1	0	0	0	0	2	0	-2	2	0	-2	-2	-2	0	1	0	4	0	0	1	0	0	1	0	0	1	0	0	0	0	0	0	1	0	35
487	estee65	jim_jordan	2020-08-30	2020	8	30	RT @Jim_Jordan: What happens to Senator Paul if Democrats #DefundThePolice? What about you and your family? Your church? Your school? Y…	Mentions	https://twitter.com/#!/estee65/status/1300008885537759234	defund	35-2020	0	682	RT	1	0	0	0	2	NA	NA	0	NA	NA	0	0	0	0	1	0	1	0	0	1	0	0	1424	0	0	1	0	0	0	0	0	0	1	0	32
488	marcas_mac	514jon	2020-08-30	2020	8	30	RT @514jon: Protesters at the #DefundThePolice demonstration in Montreal today tore down the statue of John A. Macdonald, the architect of…	Mentions	https://twitter.com/#!/marcas_mac/status/1300009102337347585	defund	35-2020	0	683	RT	1	0	1	0	0	NA	NA	0	NA	NA	0	-3	-3	0	1	0	1	0	0	1	0	0	49	0	0	1	0	0	0	0	0	0	1	0	206
489	andrewd28591064	chadwickboseman	2020-08-30	2020	8	30	RT @chadwickboseman: Read our letter and full list of demands at #Hollywood4BlackLives #DefundThePolice	Mentions	https://twitter.com/#!/andrewd28591064/status/1300009288052736001	defund	35-2020	0	684	RT	1	0	0	0	0	NA	NA	0	NA	NA	0	-1	-1	0	1	0	1	0	0	1	0	0	206	0	0	1	0	0	0	0	0	0	1	0	57
490	use5ducks	windyangel14	2020-08-30	2020	8	30	RT @windyangel14: <U+C624><U+B298> <U+CE5C><U+AD6C><U+AC00> <U+C2DC><U+C704><U+C5D0><U+C11C> <U+BCF8><U+AC83><U+314B><U+314B><U+314B><U+314B><U+314B> #DefundThePolice	Mentions	https://twitter.com/#!/use5ducks/status/1300009373297639424	defund	35-2020	0	685	RT	1	0	0	0	0	NA	NA	0	NA	NA	0	0	0	0	1	0	1	0	0	1	0	0	59	0	0	1	0	0	0	0	0	0	1	0	59
491	jamestkingp1	galvinalmanza	2020-08-30	2020	8	30	RT @GalvinAlmanza: So I was talking with my mom about #DefundThePolice. And she asked me a question: how could what happened to Rayshard Br…	Mentions	https://twitter.com/#!/jamestkingp1/status/1300009503342166018	defund	35-2020	0	687	RT	1	0	0	0	0	NA	NA	0	NA	NA	0	0	0	0	1	0	1	0	0	1	0	0	20	0	0	1	0	0	0	0	0	0	1	0	73
492	ritchasaxena	drcopps	2020-08-30	2020	8	30	RT @drcopps: Losing followers every time I tweet about #BlackLivesMatter or #DefundThePolice. Good riddance <U+270C><U+0001F3FB>Who else wants to leave? I’m…	Mentions	https://twitter.com/#!/ritchasaxena/status/1300009780019429379	defund	35-2020	0	688	RT	1	1	0	0	0	1	0	-1	1	0	-1	-4	-4	0	1	0	1	0	0	1	0	0	2	0	0	1	0	0	0	0	0	0	4	0	1424
493	slyfreud	chadwickboseman	2020-08-30	2020	8	30	RT @chadwickboseman: Read our letter and full list of demands at #Hollywood4BlackLives #DefundThePolice	Mentions	https://twitter.com/#!/slyfreud/status/1300010032394915840	defund	35-2020	0	689	RT	1	0	0	0	0	NA	NA	0	NA	NA	0	-1	-1	0	1	0	1	0	0	1	0	0	206	0	0	1	0	0	0	0	0	0	4	0	206
494	1artesianwell	pismo_b	2020-08-30	2020	8	30	RT @Pismo_B: Police Officers save a 9-month-old baby, after finding him to be unconscious, during a traffic stop. D-RATS - But we have to…	Mentions	https://twitter.com/#!/1artesianwell/status/1300010209193066497	defund	35-2020	0	690	RT	1	0	0	1	2	NA	NA	0	NA	NA	0	1	1	0	1	0	1	0	0	1	0	1	73	0	1	1	0	0	0	0	0	0	1	0.0136986301369863	73
495	bleddyndunn	514jon	2020-08-30	2020	8	30	RT @514jon: Protesters at the #DefundThePolice demonstration in Montreal today tore down the statue of John A. Macdonald, the architect of…	Mentions	https://twitter.com/#!/bleddyndunn/status/1300010236804247552	defund	35-2020	0	691	RT	1	0	1	0	0	NA	NA	0	NA	NA	0	-3	-3	0	1	0	1	0	0	1	0	0	49	0	0	1	0	0	0	0	0	0	2	0	6
496	rielle888	aunna33	2020-08-30	2020	8	30	RT @aunna33: When one State Police budget is the equivalent of a countries Military budget we have a freaking problem. #DefundThePolice	Mentions	https://twitter.com/#!/rielle888/status/1300010412646170625	defund	35-2020	0	692	RT	1	0	0	2	3	1	0	-1	1	0	-1	0	0	0	1	0	1	0	0	1	0	0	3	0	0	1	0	0	0	0	0	0	1	0	49
497	aazih1	drsdefundpolice	2020-08-30	2020	8	30	RT @DrsDefundPolice: Wow. Toronto is coming together and the message is as clear as ever. It’s time to #DefundThePolice	Mentions	https://twitter.com/#!/aazih1/status/1300011100990328834	defund	35-2020	0	693	RT	1	0	0	0	0	0	1	1	0	1	1	4	4	0	1	0	1	0	0	1	0	0	119	0	0	1	0	0	0	0	0	0	1	0	3
498	pps43	franklin__lopez	2020-08-30	2020	8	30	RT @Franklin__Lopez: The John A. Macdonald statue in #Montreal has fallen. It was taken down minutes ago by masked protesters at the end of…	Mentions	https://twitter.com/#!/pps43/status/1300011178651824130	defund	35-2020	0	694	RT	1	0	1	0	0	1	0	-1	1	0	-1	-4	-4	0	1	0	1	0	0	1	0	0	2	0	0	1	0	0	0	0	0	0	1	0	35
499	jgjerdrum	theprojecttv	2020-08-30	2020	8	30	RT @EggBoy4eva: @theprojecttv This is exactly what troubled kids need, not gaol #RaiseTheAge this is exactly what the #DefundThePolice move…	Mentions	https://twitter.com/#!/jgjerdrum/status/1300011591853727745	defund	35-2020	0	696	RT	1	0	0	0	0	1	0	-1	1	0	-1	-2	-2	0	1	0	2	0	0	1	0	0	1	0	0	1	0	0	0	0	0	0	4	0	32
500	jgjerdrum	eggboy4eva	2020-08-30	2020	8	30	RT @EggBoy4eva: @theprojecttv This is exactly what troubled kids need, not gaol #RaiseTheAge this is exactly what the #DefundThePolice move…	Mentions	https://twitter.com/#!/jgjerdrum/status/1300011591853727745	defund	35-2020	0	697	RT	1	0	0	0	0	1	0	-1	1	0	-1	-2	-2	0	1	0	2	0	0	1	0	0	1	0	0	1	0	0	0	0	0	0	4	0	46
501	ericm2020	pismo_b	2020-08-30	2020	8	30	RT @Pismo_B: Police Officers save a 9-month-old baby, after finding him to be unconscious, during a traffic stop. D-RATS - But we have to…	Mentions	https://twitter.com/#!/ericm2020/status/1300012155014651906	defund	35-2020	0	699	RT	1	0	0	1	2	NA	NA	0	NA	NA	0	1	1	0	1	0	1	0	0	1	0	1	73	0	1	1	0	0	0	0	0	0	4	0.0136986301369863	73
502	kirkdkirk11	pismo_b	2020-08-30	2020	8	30	RT @Pismo_B: Police Officers save a 9-month-old baby, after finding him to be unconscious, during a traffic stop. D-RATS - But we have to…	Mentions	https://twitter.com/#!/kirkdkirk11/status/1300012764207943681	defund	35-2020	0	701	RT	1	0	0	1	2	NA	NA	0	NA	NA	0	1	1	0	1	0	1	0	0	1	0	1	73	0	1	1	0	0	0	0	0	0	4	0.0136986301369863	73
503	gemiddeldenede1	qedcanuckdownw1	2020-08-30	2020	8	30	RT @QedCanuckdownw1: <U+0001F923> #BasementBiden #JoeBidenKamalaHarris2020 #BackTheBlue #DefundThePolice	Mentions	https://twitter.com/#!/gemiddeldenede1/status/1300012892012642304	defund	35-2020	0	702	RT	1	0	0	0	0	NA	NA	0	NA	NA	0	0	0	0	1	0	1	0	0	1	0	0	1	0	0	1	0	0	0	0	0	0	3	0	9
504	goatpriscilla	dylanobrien	2020-08-30	2020	8	30	RT @dylanobrien: Relentless. Every fucking day. #DefundThePolice	Mentions	https://twitter.com/#!/goatpriscilla/status/1300013032966254592	defund	35-2020	0	703	RT	1	0	0	0	0	2	0	-2	2	0	-2	-5	-5	0	1	0	1	0	0	1	0	0	11	0	0	1	0	0	0	0	0	0	3	0	49
505	emgfind	cbcnews	2020-08-30	2020	8	30	RT @BillyJoyce1976: THIS is happening in Ottawa right now, but @CBCNews is busy covering #DefundThePolice rallies with 100 people and claim…	Mentions	https://twitter.com/#!/emgfind/status/1300013209252843522	defund	35-2020	0	704	RT	1	0	0	0	0	NA	NA	0	NA	NA	0	0	0	0	1	0	8	0	0	1	0	0	35	0	0	1	0	0	0	0	0	0	3	0	59
506	emgfind	billyjoyce1976	2020-08-30	2020	8	30	RT @BillyJoyce1976: THIS is happening in Ottawa right now, but @CBCNews is busy covering #DefundThePolice rallies with 100 people and claim…	Mentions	https://twitter.com/#!/emgfind/status/1300013209252843522	defund	35-2020	0	705	RT	1	0	0	0	0	NA	NA	0	NA	NA	0	0	0	0	1	0	8	0	0	1	0	0	32	0	0	1	0	0	0	0	0	0	1	0	1
507	daekwonblair	drsdefundpolice	2020-08-30	2020	8	30	RT @DrsDefundPolice: Wow. Toronto is coming together and the message is as clear as ever. It’s time to #DefundThePolice	Mentions	https://twitter.com/#!/daekwonblair/status/1300013393718513664	defund	35-2020	0	706	RT	1	0	0	0	0	0	1	1	0	1	1	4	4	0	1	0	1	0	0	1	0	0	119	0	0	1	0	0	0	0	0	0	1	0	119
508	ericmar75136674	potus	2020-08-30	2020	8	30	RT @0ldManStoneZone: #TrumpIsNotWell / #BidensWorld .@Potus Trump is #MAGA <U+0001F44D><U+0001F1FA><U+0001F1F8> .@JoeBiden is Easy choice here c…	Mentions	https://twitter.com/#!/ericmar75136674/status/1300013479114371073	defund	35-2020	0	707	RT	1	0	0	0	0	0	2	2	0	2	2	1	1	0	1	0	3	0	0	1	0	113	116	0	1	1	0	0	0	0	0	0	4	0.974137931034483	1.02654867256637
509	ericmar75136674	0ldmanstonezone	2020-08-30	2020	8	30	RT @0ldManStoneZone: #TrumpIsNotWell / #BidensWorld .@Potus Trump is #MAGA <U+0001F44D><U+0001F1FA><U+0001F1F8> .@JoeBiden is Easy choice here c…	Mentions	https://twitter.com/#!/ericmar75136674/status/1300013479114371073	defund	35-2020	0	708	RT	1	0	0	0	0	0	2	2	0	2	2	1	1	0	1	0	3	0	0	1	0	0	1	0	0	1	0	0	0	0	0	0	4	0	3
510	ericmar75136674	joebiden	2020-08-30	2020	8	30	RT @0ldManStoneZone: #TrumpIsNotWell / #BidensWorld .@Potus Trump is #MAGA <U+0001F44D><U+0001F1FA><U+0001F1F8> .@JoeBiden is Easy choice here c…	Mentions	https://twitter.com/#!/ericmar75136674/status/1300013479114371073	defund	35-2020	0	709	RT	1	0	0	0	0	0	2	2	0	2	2	1	1	0	1	0	3	0	0	1	0	97	116	0	1	1	0	0	0	0	0	0	4	0.836206896551724	1.19587628865979
511	brandopinox	onaagoshinanang	2020-08-30	2020	8	30	RT @OnaagoshinAnang: You lessen crime by eliminating poverty w/ basic incomes &amp; public housing; universal healthcare including mental healt…	Mentions	https://twitter.com/#!/brandopinox/status/1300013978148646912	defund	35-2020	0	710	RT	1	2	1	1	0	2	0	-2	2	0	-2	-4	-4	0	1	0	1	0	0	1	0	0	4	0	0	1	0	0	0	0	0	0	4	0	73
512	itstrizzyduce	chadwickboseman	2020-08-30	2020	8	30	RT @chadwickboseman: Read our letter and full list of demands at #Hollywood4BlackLives #DefundThePolice	Mentions	https://twitter.com/#!/itstrizzyduce/status/1300014999532957697	defund	35-2020	0	714	RT	1	0	0	0	0	NA	NA	0	NA	NA	0	-1	-1	0	1	0	1	0	0	1	0	0	206	0	0	1	0	0	0	0	0	0	1	0	57
513	thatcarr	uniondvecinos	2020-08-30	2020	8	30	RT @UniondVecinos: Today we march and protest against your abusive police and the fact that you don't #DefundThePolice And organize and re…	Mentions	https://twitter.com/#!/thatcarr/status/1300015056625627137	defund	35-2020	0	716	RT	1	0	0	1	1	2	0	-2	2	0	-2	-5	-5	0	1	0	8	0	0	1	0	0	2	0	0	1	0	0	0	0	0	0	1	0	206
514	thatcarr	lacanetwork	2020-08-30	2020	8	30	RT @LACANetwork: “I’m sticking to my earlier statement. I have not seen that video.” -Kenosha Sheriff Y’all tell me, why wouldn’t the She…	Mentions	https://twitter.com/#!/thatcarr/status/1299957866422390784	defund	35-2020	0	717	RT	1	0	0	0	2	NA	NA	0	NA	NA	0	0	0	0	1	0	8	0	0	1	0	0	12	0	0	1	0	0	0	0	0	0	1	0	3
515	timeforajoke	windyangel14	2020-08-30	2020	8	30	RT @windyangel14: <U+C624><U+B298> <U+CE5C><U+AD6C><U+AC00> <U+C2DC><U+C704><U+C5D0><U+C11C> <U+BCF8><U+AC83><U+314B><U+314B><U+314B><U+314B><U+314B> #DefundThePolice	Mentions	https://twitter.com/#!/timeforajoke/status/1300015112024137730	defund	35-2020	0	718	RT	1	0	0	0	0	NA	NA	0	NA	NA	0	0	0	0	1	0	1	0	0	1	0	0	59	0	0	1	0	0	0	0	0	0	1	0	73
516	flipartist	congressmanhice	2020-08-30	2020	8	30	RT @CongressmanHice: Incredible law enforcement story in Georgia this week. This is why we #DEFENDThePolice. Who will protect the most vu…	Mentions	https://twitter.com/#!/flipartist/status/1300015258778636288	defund	35-2020	1	719	RT	1	0	0	0	1	0	2	2	0	2	2	1	1	1	1	2	1	1	1	1	1	278	35	34	1	1	1	2	1	279	1	2	0.5	7.94285714285714	0.12589928057554
517	buddhakyva	ashlynanarchy	2020-08-30	2020	8	30	RT @KevinSGillespie: @leftwpop @ashlynanarchy Defunding police means replacing many of the tasks police do. If an ambulance shows up, they…	Mentions	https://twitter.com/#!/buddhakyva/status/1300015657593962496	defund	35-2020	0	720	RT	1	0	0	3	3	NA	NA	0	NA	NA	0	0	0	0	1	0	3	0	0	1	0	0	2	0	0	1	0	0	0	0	0	0	1	0	3
518	buddhakyva	leftwpop	2020-08-30	2020	8	30	RT @KevinSGillespie: @leftwpop @ashlynanarchy Defunding police means replacing many of the tasks police do. If an ambulance shows up, they…	Mentions	https://twitter.com/#!/buddhakyva/status/1300015657593962496	defund	35-2020	0	721	RT	1	0	0	3	3	NA	NA	0	NA	NA	0	0	0	0	1	0	3	0	0	1	0	0	2	0	0	1	0	0	0	0	0	0	1	0	73
519	buddhakyva	kevinsgillespie	2020-08-30	2020	8	30	RT @KevinSGillespie: @leftwpop @ashlynanarchy Defunding police means replacing many of the tasks police do. If an ambulance shows up, they…	Mentions	https://twitter.com/#!/buddhakyva/status/1300015657593962496	defund	35-2020	0	722	RT	1	0	0	3	3	NA	NA	0	NA	NA	0	0	0	0	1	0	3	0	0	1	0	0	2	0	0	1	0	0	0	0	0	0	1	0	49
520	disfosgen	gert_woellmann	2020-08-30	2020	8	30	RT @Gert_Woellmann: Die sonst #DefundThePolice und #ACAB brüllen, konnten gestern nicht genug Polizei sehen. Die sonst überall nur Provokat…	Mentions	https://twitter.com/#!/disfosgen/status/1300016046854807558	defund	35-2020	0	725	RT	1	0	0	2	0	2	0	-2	2	0	-2	-6	-6	0	1	0	1	0	0	1	0	0	20	0	0	1	0	0	0	0	0	0	1	0	206
521	danagillbrown	oldfuckgcg	2020-08-30	2020	8	30	RT @bunnyhuggr: @ByMikeBaker @OldFuckGCG And the @PortlandPolice just let them drive through town, shooting at people &amp; spraying mace indis…	Mentions	https://twitter.com/#!/danagillbrown/status/1300016063912882176	defund	35-2020	0	727	RT	1	1	0	2	0	NA	NA	0	NA	NA	0	0	0	0	1	0	4	0	0	1	0	0	3	0	0	1	0	0	0	0	0	0	1	0	206
522	danagillbrown	bunnyhuggr	2020-08-30	2020	8	30	RT @bunnyhuggr: @ByMikeBaker @OldFuckGCG And the @PortlandPolice just let them drive through town, shooting at people &amp; spraying mace indis…	Mentions	https://twitter.com/#!/danagillbrown/status/1300016063912882176	defund	35-2020	0	730	RT	1	1	0	2	0	NA	NA	0	NA	NA	0	0	0	0	1	0	4	0	0	1	0	0	3	0	0	1	0	0	0	0	0	0	1	0	73
523	danagillbrown	portlandpolice	2020-08-30	2020	8	30	RT @bunnyhuggr: @ByMikeBaker @OldFuckGCG And the @PortlandPolice just let them drive through town, shooting at people &amp; spraying mace indis…	Mentions	https://twitter.com/#!/danagillbrown/status/1300016063912882176	defund	35-2020	0	731	RT	1	1	0	2	0	NA	NA	0	NA	NA	0	0	0	0	1	0	4	0	0	1	0	7	21	0	1	1	0	0	0	0	0	0	1	0.333333333333333	3
524	danagillbrown	bymikebaker	2020-08-30	2020	8	30	RT @bunnyhuggr: @ByMikeBaker @OldFuckGCG And the @PortlandPolice just let them drive through town, shooting at people &amp; spraying mace indis…	Mentions	https://twitter.com/#!/danagillbrown/status/1300016063912882176	defund	35-2020	0	732	RT	1	1	0	2	0	NA	NA	0	NA	NA	0	0	0	0	1	0	4	0	0	1	0	0	5	0	0	1	0	0	0	0	0	0	1	0	20
525	torcana	paolaqp1231	2020-08-30	2020	8	30	RT @PaolaQP1231: #DefundThePolice : Let me know how that works out for you, #Toronto. <U+0001F644>	Mentions	https://twitter.com/#!/torcana/status/1300016492898115584	defund	35-2020	0	733	RT	1	0	0	0	0	NA	NA	0	NA	NA	0	0	0	0	1	0	1	0	0	1	0	0	19	0	0	1	0	0	0	0	0	0	2	0	35
526	insonifier	bymikebaker	2020-08-30	2020	8	30	RT @shanecelis: @ByMikeBaker Peace Officer, ha! #defundthepolice	Mentions	https://twitter.com/#!/insonifier/status/1300016520551165953	defund	35-2020	0	734	RT	1	0	0	0	2	0	1	1	0	1	1	2	2	0	1	0	5	0	0	1	0	0	5	0	0	1	0	0	0	0	0	0	2	0	32
527	insonifier	shanecelis	2020-08-30	2020	8	30	RT @shanecelis: @ByMikeBaker Peace Officer, ha! #defundthepolice	Mentions	https://twitter.com/#!/insonifier/status/1300016520551165953	defund	35-2020	0	735	RT	1	0	0	0	2	0	1	1	0	1	1	2	2	0	1	0	5	0	0	1	0	0	2	0	0	1	0	0	0	0	0	0	1	0	59
528	fjeb88	dominicfarrell	2020-08-30	2020	8	30	RT @DominicFarrell: One salute supporting fascism another Marxism and anarchy. Both groups of players and management made a very bad call…	Mentions	https://twitter.com/#!/fjeb88/status/1300017554979794945	defund	35-2020	0	739	RT	1	2	1	2	2	3	2	-1	3	2	-1	-2	-2	0	1	0	3	0	0	1	0	0	93	0	0	1	0	0	0	0	0	0	1	0	14
529	ventingsun	chadwickboseman	2020-08-30	2020	8	30	RT @chadwickboseman: Read our letter and full list of demands at #Hollywood4BlackLives #DefundThePolice	Mentions	https://twitter.com/#!/ventingsun/status/1300017895469129729	defund	35-2020	0	740	RT	1	0	0	0	0	NA	NA	0	NA	NA	0	-1	-1	0	1	0	1	0	0	1	0	0	206	0	0	1	0	0	0	0	0	0	1	0	20
530	honeynoir	terrence_str	2020-08-30	2020	8	30	RT @Terrence_STR: Here’s video of #Kenosha Sheriff David Beth being pressured to watch the video of the shooting AT THE SCENE OF THE SHOOTI…	Mentions	https://twitter.com/#!/honeynoir/status/1300018112335675392	defund	35-2020	0	741	RT	1	1	0	2	1	NA	NA	0	NA	NA	0	-2	-2	0	1	0	2	0	0	1	0	0	21	0	0	1	0	0	0	0	0	0	1	0	206
531	amityrosielol	sober_sthompson	2020-08-30	2020	8	30	RT @sober_sthompson: This is America.. #BlackLivesMatter #BlacklivesStillMatter #NoJusticeNoPeace #NoJusticeNoPeaceProsecuteThePolice #Revo…	Mentions	https://twitter.com/#!/amityrosielol/status/1300018603547414530	defund	35-2020	0	742	RT	1	0	0	0	0	NA	NA	0	NA	NA	0	0	0	0	1	0	1	0	0	1	0	0	1	0	0	1	0	0	0	0	0	0	8	0	206
532	des_roin	gert_woellmann	2020-08-30	2020	8	30	RT @Gert_Woellmann: Die sonst #DefundThePolice und #ACAB brüllen, konnten gestern nicht genug Polizei sehen. Die sonst überall nur Provokat…	Mentions	https://twitter.com/#!/des_roin/status/1300018756480045056	defund	35-2020	0	743	RT	1	0	0	2	0	2	0	-2	2	0	-2	-6	-6	0	1	0	1	0	0	1	0	0	20	0	0	1	0	0	0	0	0	0	8	0	7
533	batholithlivin	cbcnews	2020-08-30	2020	8	30	RT @BillyJoyce1976: THIS is happening in Ottawa right now, but @CBCNews is busy covering #DefundThePolice rallies with 100 people and claim…	Mentions	https://twitter.com/#!/batholithlivin/status/1300019175830716417	defund	35-2020	0	744	RT	1	0	0	0	0	NA	NA	0	NA	NA	0	0	0	0	1	0	2	0	0	1	0	0	35	0	0	1	0	0	0	0	0	0	1	0	1
534	batholithlivin	billyjoyce1976	2020-08-30	2020	8	30	RT @BillyJoyce1976: THIS is happening in Ottawa right now, but @CBCNews is busy covering #DefundThePolice rallies with 100 people and claim…	Mentions	https://twitter.com/#!/batholithlivin/status/1300019175830716417	defund	35-2020	0	745	RT	1	0	0	0	0	NA	NA	0	NA	NA	0	0	0	0	1	0	2	0	0	1	0	0	32	0	0	1	0	0	0	0	0	0	3	0	57
535	cotswoldsrn	dominicfarrell	2020-08-30	2020	8	30	RT @DominicFarrell: One salute supporting fascism another Marxism and anarchy. Both groups of players and management made a very bad call…	Mentions	https://twitter.com/#!/cotswoldsrn/status/1300019197989343232	defund	35-2020	0	746	RT	1	2	1	2	2	3	2	-1	3	2	-1	-2	-2	0	1	0	1	0	0	1	0	0	93	0	0	1	0	0	0	0	0	0	3	0	57
536	collo_8	dominicfarrell	2020-08-30	2020	8	30	RT @DominicFarrell: One salute supporting fascism another Marxism and anarchy. Both groups of players and management made a very bad call…	Mentions	https://twitter.com/#!/collo_8/status/1300019271527993347	defund	35-2020	0	747	RT	1	2	1	2	2	3	2	-1	3	2	-1	-2	-2	0	1	0	1	0	0	1	0	0	93	0	0	1	0	0	0	0	0	0	3	0	106
537	haiderworld	verdigg	2020-08-30	2020	8	30	RT @rajenlimbu1: @VerdiGg @realDonaldTrump This is the reason people say #DefundThePolice bloody racist white supremacy rogue thug police o…	Mentions	https://twitter.com/#!/haiderworld/status/1300019358354345984	defund	35-2020	0	749	RT	1	3	3	4	3	4	1	-3	4	1	-3	-6	-6	0	1	0	3	0	0	1	0	0	1	0	0	1	0	0	0	0	0	0	1	0	206
538	haiderworld	rajenlimbu1	2020-08-30	2020	8	30	RT @rajenlimbu1: @VerdiGg @realDonaldTrump This is the reason people say #DefundThePolice bloody racist white supremacy rogue thug police o…	Mentions	https://twitter.com/#!/haiderworld/status/1300019358354345984	defund	35-2020	0	751	RT	1	3	3	4	3	4	1	-3	4	1	-3	-6	-6	0	1	0	3	0	0	1	0	0	1	0	0	1	0	0	0	0	0	0	1	0	57
539	haiderworld	realdonaldtrump	2020-08-30	2020	8	30	RT @rajenlimbu1: @VerdiGg @realDonaldTrump This is the reason people say #DefundThePolice bloody racist white supremacy rogue thug police o…	Mentions	https://twitter.com/#!/haiderworld/status/1300019358354345984	defund	35-2020	0	752	RT	1	3	3	4	3	4	1	-3	4	1	-3	-6	-6	0	1	0	3	0	0	1	0	1104	66	0	1	1	0	0	0	0	0	0	8	16.7272727272727	0.0597826086956522
540	mumbikaptere	chadwickboseman	2020-08-30	2020	8	30	RT @chadwickboseman: Read our letter and full list of demands at #Hollywood4BlackLives #DefundThePolice	Mentions	https://twitter.com/#!/mumbikaptere/status/1300019824437923840	defund	35-2020	0	753	RT	1	0	0	0	0	NA	NA	0	NA	NA	0	-1	-1	0	1	0	1	0	0	1	0	0	206	0	0	1	0	0	0	0	0	0	8	0	8
541	teleos1	chadwickboseman	2020-08-30	2020	8	30	RT @chadwickboseman: Read our letter and full list of demands at #Hollywood4BlackLives #DefundThePolice	Mentions	https://twitter.com/#!/teleos1/status/1300020021351952384	defund	35-2020	0	754	RT	1	0	0	0	0	NA	NA	0	NA	NA	0	-1	-1	0	1	0	1	0	0	1	0	0	206	0	0	1	0	0	0	0	0	0	1	0	49
542	princelaw1978	congressmanhice	2020-08-30	2020	8	30	RT @CongressmanHice: Incredible law enforcement story in Georgia this week. This is why we #DEFENDThePolice. Who will protect the most vu…	Mentions	https://twitter.com/#!/princelaw1978/status/1300020367709417475	defund	35-2020	1	755	RT	1	0	0	0	1	0	2	2	0	2	2	1	1	1	1	2	1	1	1	1	1	278	35	34	1	1	1	2	1	279	1	2	0.5	7.94285714285714	0.12589928057554
543	annabellard6	rebecca82375813	2020-08-30	2020	8	30	RT @Rebecca82375813: Black People Nearly Twice as Likely as Whites to Be Arrested at #PortlandProtests” #DefundThePolice #BlackLivesMatter…	Mentions	https://twitter.com/#!/annabellard6/status/1300021365265829888	defund	35-2020	0	763	RT	1	0	0	0	0	NA	NA	0	NA	NA	0	-3	-3	0	1	0	1	0	0	1	0	0	6	0	0	1	0	0	0	0	0	0	1	0	9
544	noillucs	windyangel14	2020-08-30	2020	8	30	RT @windyangel14: <U+C624><U+B298> <U+CE5C><U+AD6C><U+AC00> <U+C2DC><U+C704><U+C5D0><U+C11C> <U+BCF8><U+AC83><U+314B><U+314B><U+314B><U+314B><U+314B> #DefundThePolice	Mentions	https://twitter.com/#!/noillucs/status/1300021739775242246	defund	35-2020	0	765	RT	1	0	0	0	0	NA	NA	0	NA	NA	0	0	0	0	1	0	1	0	0	1	0	0	59	0	0	1	0	0	0	0	0	0	3	0	73
545	kellygirl272	chadwickboseman	2020-08-30	2020	8	30	RT @chadwickboseman: Read our letter and full list of demands at #Hollywood4BlackLives #DefundThePolice	Mentions	https://twitter.com/#!/kellygirl272/status/1300021848688570368	defund	35-2020	0	766	RT	1	0	0	0	0	NA	NA	0	NA	NA	0	-1	-1	0	1	0	1	0	0	1	0	0	206	0	0	1	0	0	0	0	0	0	3	0	59
546	pamwilc57796377	drsdefundpolice	2020-08-30	2020	8	30	RT @DrsDefundPolice: A Canadian RCMP officer showed up to a mental health crisis for an Indigenous person...with an axe. The police shoul…	Mentions	https://twitter.com/#!/pamwilc57796377/status/1300022078029074432	defund	35-2020	0	767	RT	1	0	0	1	2	1	0	-1	1	0	-1	-4	-4	0	1	0	1	0	0	1	0	0	119	0	0	1	0	0	0	0	0	0	3	0	73
547	actmanactnow	proudbulba	2020-08-30	2020	8	30	RT @HaukurinID: @ProudBulba Another reason to #DefundThePolice !!! They encourage violence against citizens. The wrong people have badges,…	Mentions	https://twitter.com/#!/actmanactnow/status/1300022859780075520	defund	35-2020	0	768	RT	1	1	0	1	1	1	1	0	1	1	0	-3	-3	0	1	0	2	0	0	1	0	0	1	0	0	1	0	0	0	0	0	0	1	0	21
548	actmanactnow	haukurinid	2020-08-30	2020	8	30	RT @HaukurinID: @ProudBulba Another reason to #DefundThePolice !!! They encourage violence against citizens. The wrong people have badges,…	Mentions	https://twitter.com/#!/actmanactnow/status/1300022859780075520	defund	35-2020	0	769	RT	1	1	0	1	1	1	1	0	1	1	0	-3	-3	0	1	0	2	0	0	1	0	0	1	0	0	1	0	0	0	0	0	0	4	0	3
549	superrammy	dominicfarrell	2020-08-30	2020	8	30	RT @DominicFarrell: One salute supporting fascism another Marxism and anarchy. Both groups of players and management made a very bad call…	Mentions	https://twitter.com/#!/superrammy/status/1300023093855952897	defund	35-2020	0	770	RT	1	2	1	2	2	3	2	-1	3	2	-1	-2	-2	0	1	0	1	0	0	1	0	0	93	0	0	1	0	0	0	0	0	0	4	0	5
550	jacknationalist	doodisgirl	2020-08-30	2020	8	30	RT @Doodisgirl: They took a truth, ‘Black Lives Matter,’ and perverted it. This is Satanic. Yes, #BLM Yes, #AllLivesMattter BUT they ha…	Mentions	https://twitter.com/#!/jacknationalist/status/1300024571324555264	defund	35-2020	0	773	RT	1	1	1	0	1	1	0	-1	1	0	-1	1	1	0	1	3	1	0	1	1	0	0	1	0	0	1	0	0	0	0	0	3	0.333333333333333	0	3
551	mrebeasley	darrylstephens	2020-08-30	2020	8	30	RT @darrylstephens: #DefundThePolice	Mentions	https://twitter.com/#!/mrebeasley/status/1300024964666589184	defund	35-2020	0	774	RT	1	0	0	0	0	NA	NA	0	NA	NA	0	0	0	0	1	0	1	0	0	1	0	0	106	0	0	1	0	0	0	0	0	0	4	0	1
552	brandalabloom	kamalaharris	2020-08-30	2020	8	30	RT @brandalabloom: @JoeBiden @KamalaHarris do you support #DefundThePolice ? @JoeBiden @KamalaHarris WILL YOU #DefundThePolice ?	Mentions	https://twitter.com/#!/brandalabloom/status/1300023444856209411	defund	35-2020	0	778	RT	1	0	0	0	0	0	1	1	0	1	1	2	2	0	1	0	5	0	0	1	0	20	63	0	1	1	0	0	0	0	0	0	4	0.317460317460317	3.15
553	brandalabloom	joebiden	2020-08-30	2020	8	30	RT @brandalabloom: @JoeBiden @KamalaHarris do you support #DefundThePolice ? @JoeBiden @KamalaHarris WILL YOU #DefundThePolice ?	Mentions	https://twitter.com/#!/brandalabloom/status/1300023444856209411	defund	35-2020	0	779	RT	1	0	0	0	0	0	1	1	0	1	1	2	2	0	1	0	5	0	0	1	0	97	116	0	1	1	0	0	0	0	0	0	1	0.836206896551724	1.19587628865979
554	brandalabloom	brandalabloom	2020-08-30	2020	8	30	RT @brandalabloom: we have to ask questions. we are here for reasons. this place is garbage. we have to ask why. i stand by my values. i wa…	Tweet	https://twitter.com/#!/brandalabloom/status/1300023553270493184	defund	35-2020	0	780	RT	1	0	1	0	0	1	0	-1	1	0	-1	0	0	0	1	0	5	0	0	1	0	0	1	0	0	1	0	0	0	0	0	0	5	0	1
555	brandalabloom	kamalaharris	2020-08-30	2020	8	30	RT @brandalabloom: #wehavetoask #DefundThePolice #BlackLivesMatter #HowieHawkins2020 @JoeBiden @KamalaHarris will you defund the police?	Mentions	https://twitter.com/#!/brandalabloom/status/1300025172305436677	defund	35-2020	0	783	RT	1	0	0	1	1	NA	NA	0	NA	NA	0	0	0	0	1	0	5	0	0	1	0	20	63	0	1	1	0	0	0	0	0	0	5	0.317460317460317	3.15
556	brandalabloom	joebiden	2020-08-30	2020	8	30	RT @brandalabloom: #wehavetoask #DefundThePolice #BlackLivesMatter #HowieHawkins2020 @JoeBiden @KamalaHarris will you defund the police?	Mentions	https://twitter.com/#!/brandalabloom/status/1300025172305436677	defund	35-2020	0	784	RT	1	0	0	1	1	NA	NA	0	NA	NA	0	0	0	0	1	0	5	0	0	1	0	97	116	0	1	1	0	0	0	0	0	0	3	0.836206896551724	1.19587628865979
557	sikinah	darrylstephens	2020-08-30	2020	8	30	RT @darrylstephens: #DefundThePolice	Mentions	https://twitter.com/#!/sikinah/status/1300025349191929856	defund	35-2020	0	785	RT	1	0	0	0	0	NA	NA	0	NA	NA	0	0	0	0	1	0	1	0	0	1	0	0	106	0	0	1	0	0	0	0	0	0	1	0	1
558	zexxie	jim_jordan	2020-08-30	2020	8	30	RT @Jim_Jordan: What happens to Senator Paul if Democrats #DefundThePolice? What about you and your family? Your church? Your school? Y…	Mentions	https://twitter.com/#!/zexxie/status/1300025349955301378	defund	35-2020	0	786	RT	1	0	0	0	2	NA	NA	0	NA	NA	0	0	0	0	1	0	1	0	0	1	0	0	1424	0	0	1	0	0	0	0	0	0	2	0	7
559	janetowens1000	congressmanhice	2020-08-30	2020	8	30	RT @CongressmanHice: Incredible law enforcement story in Georgia this week. This is why we #DEFENDThePolice. Who will protect the most vu…	Mentions	https://twitter.com/#!/janetowens1000/status/1300025363540709376	defund	35-2020	1	787	RT	1	0	0	0	1	0	2	2	0	2	2	1	1	1	1	2	1	1	1	1	1	278	35	34	1	1	1	2	1	279	1	2	0.5	7.94285714285714	0.12589928057554
560	christi72248384	shadipetosky	2020-08-30	2020	8	30	RT @shadipetosky: Police brutally beat and kill neuroatypical people all the time — autism awareness should be inward facing — #DefundThe…	Mentions	https://twitter.com/#!/christi72248384/status/1300025764268650496	defund	35-2020	0	788	RT	1	0	0	2	1	2	0	-2	2	0	-2	-3	-3	0	1	0	1	0	0	1	0	0	1	0	0	1	0	0	0	0	0	0	1	0	35
561	beckunstoppable	chadwickboseman	2020-08-30	2020	8	30	RT @chadwickboseman: Read our letter and full list of demands at #Hollywood4BlackLives #DefundThePolice	Mentions	https://twitter.com/#!/beckunstoppable/status/1300025832065445888	defund	35-2020	0	789	RT	1	0	0	0	0	NA	NA	0	NA	NA	0	-1	-1	0	1	0	1	0	0	1	0	0	206	0	0	1	0	0	0	0	0	0	1	0	1
562	nodateddi	theunitedspot1	2020-08-30	2020	8	30	RT @TheUnitedSpot1: #DefundThePolice	Mentions	https://twitter.com/#!/nodateddi/status/1300026170575126529	defund	35-2020	0	792	RT	1	0	0	0	0	NA	NA	0	NA	NA	0	0	0	0	1	0	1	0	0	1	0	0	21	0	0	1	0	0	0	0	0	0	2	0	1
563	yanwang975	jim_jordan	2020-08-30	2020	8	30	RT @Jim_Jordan: What happens to Senator Paul if Democrats #DefundThePolice? What about you and your family? Your church? Your school? Y…	Mentions	https://twitter.com/#!/yanwang975/status/1300026314213261312	defund	35-2020	0	794	RT	1	0	0	0	2	NA	NA	0	NA	NA	0	0	0	0	1	0	1	0	0	1	0	0	1424	0	0	1	0	0	0	0	0	0	2	0	1
564	codename_onyx	chadwickboseman	2020-08-30	2020	8	30	RT @chadwickboseman: Read our letter and full list of demands at #Hollywood4BlackLives #DefundThePolice	Mentions	https://twitter.com/#!/codename_onyx/status/1300026547617886208	defund	35-2020	0	795	RT	1	0	0	0	0	NA	NA	0	NA	NA	0	-1	-1	0	1	0	1	0	0	1	0	0	206	0	0	1	0	0	0	0	0	0	1	0	1
565	mbross65	jim_jordan	2020-08-30	2020	8	30	RT @Jim_Jordan: What happens to Senator Paul if Democrats #DefundThePolice? What about you and your family? Your church? Your school? Y…	Mentions	https://twitter.com/#!/mbross65/status/1300026582837465088	defund	35-2020	0	796	RT	1	0	0	0	2	NA	NA	0	NA	NA	0	0	0	0	1	0	1	0	0	1	0	0	1424	0	0	1	0	0	0	0	0	0	1	0	1424
566	jalvare65070265	jim_jordan	2020-08-30	2020	8	30	RT @Jim_Jordan: What happens to Senator Paul if Democrats #DefundThePolice? What about you and your family? Your church? Your school? Y…	Mentions	https://twitter.com/#!/jalvare65070265/status/1300026821426262016	defund	35-2020	0	797	RT	1	0	0	0	2	NA	NA	0	NA	NA	0	0	0	0	1	0	1	0	0	1	0	0	1424	0	0	1	0	0	0	0	0	0	3	0	49
567	kstevensonkaris	theunitedspot1	2020-08-30	2020	8	30	RT @TheUnitedSpot1: #DefundThePolice	Mentions	https://twitter.com/#!/kstevensonkaris/status/1300026849309921280	defund	35-2020	0	798	RT	1	0	0	0	0	NA	NA	0	NA	NA	0	0	0	0	1	0	1	0	0	1	0	0	21	0	0	1	0	0	0	0	0	0	3	0	206
568	igrrl63	bikelanediary	2020-08-30	2020	8	30	RT @BikeLaneDiary: Photos: Huge Anti-black Racism March in Toronto on Bloor Street #DefundThePolice #JUSTICEFORREGIS #BlackLivesMatter http…	Mentions	https://twitter.com/#!/igrrl63/status/1300026883300614144	defund	35-2020	0	800	RT	1	0	0	0	0	1	0	-1	1	0	-1	-3	-3	0	1	0	1	0	0	1	0	0	14	0	0	1	0	0	0	0	0	0	3	0	59
569	pdvinzant	pismo_b	2020-08-30	2020	8	30	RT @Pismo_B: Police Officers save a 9-month-old baby, after finding him to be unconscious, during a traffic stop. D-RATS - But we have to…	Mentions	https://twitter.com/#!/pdvinzant/status/1300027296628310016	defund	35-2020	0	801	RT	1	0	0	1	2	NA	NA	0	NA	NA	0	1	1	0	1	0	1	0	0	1	0	1	73	0	1	1	0	0	0	0	0	0	1	0.0136986301369863	73
570	georged35986436	jim_jordan	2020-08-30	2020	8	30	RT @Jim_Jordan: What happens to Senator Paul if Democrats #DefundThePolice? What about you and your family? Your church? Your school? Y…	Mentions	https://twitter.com/#!/georged35986436/status/1300027328924463104	defund	35-2020	0	802	RT	1	0	0	0	2	NA	NA	0	NA	NA	0	0	0	0	1	0	2	0	0	1	0	0	1424	0	0	1	0	0	0	0	0	0	1	0	20
571	ramani53856713	chadwickboseman	2020-08-30	2020	8	30	RT @chadwickboseman: Read our letter and full list of demands at #Hollywood4BlackLives #DefundThePolice	Mentions	https://twitter.com/#!/ramani53856713/status/1300027504669814784	defund	35-2020	0	803	RT	1	0	0	0	0	NA	NA	0	NA	NA	0	-1	-1	0	1	0	1	0	0	1	0	0	206	0	0	1	0	0	0	0	0	0	1	0	2
572	lafoudre1995	chadwickboseman	2020-08-30	2020	8	30	RT @chadwickboseman: Read our letter and full list of demands at #Hollywood4BlackLives #DefundThePolice	Mentions	https://twitter.com/#!/lafoudre1995/status/1300027531450515458	defund	35-2020	0	804	RT	1	0	0	0	0	NA	NA	0	NA	NA	0	-1	-1	0	1	0	1	0	0	1	0	0	206	0	0	1	0	0	0	0	0	0	1	0	206
573	kateb747	congressmanhice	2020-08-30	2020	8	30	RT @CongressmanHice: Incredible law enforcement story in Georgia this week. This is why we #DEFENDThePolice. Who will protect the most vu…	Mentions	https://twitter.com/#!/kateb747/status/1300027603370348544	defund	35-2020	1	805	RT	1	0	0	0	1	0	2	2	0	2	2	1	1	1	1	2	1	1	1	1	1	278	35	34	1	1	1	2	1	279	1	2	0.5	7.94285714285714	0.12589928057554
574	kim_crawley	notanotherblk	2020-08-30	2020	8	30	RT @notanotherblk: Amazing day TORONTO! We have made history today nationwide! The revolution is alive and strong! Defund, disarm, dismantl…	Mentions	https://twitter.com/#!/kim_crawley/status/1300027630272630785	defund	35-2020	0	806	RT	1	1	0	1	1	1	2	1	1	2	1	7	7	0	1	0	3	0	0	1	0	0	96	0	0	1	0	0	0	0	0	0	1	0	73
575	kim_crawley	notanotherblk	2020-08-30	2020	8	30	RT @springmagca: Organizer from @notanotherblk speaking at the Toronto #DefundThePolice rally!	Mentions	https://twitter.com/#!/kim_crawley/status/1300027981545574400	defund	35-2020	0	807	RT	1	0	0	0	0	NA	NA	0	NA	NA	0	0	0	0	1	0	3	0	0	1	0	0	96	0	0	1	0	0	0	0	0	0	1	0	49
576	kim_crawley	springmagca	2020-08-30	2020	8	30	RT @springmagca: Organizer from @notanotherblk speaking at the Toronto #DefundThePolice rally!	Mentions	https://twitter.com/#!/kim_crawley/status/1300027981545574400	defund	35-2020	0	808	RT	1	0	0	0	0	NA	NA	0	NA	NA	0	0	0	0	1	0	3	0	0	1	0	0	15	0	0	1	0	0	0	0	0	0	1	0	3
577	sorenhough	jaggimontreal	2020-08-30	2020	8	30	RT @JaggiMontreal: The racist John A. Macdonald statue in Montreal has fallen! It was removed minutes ago by anonymous protesters at the en…	Mentions	https://twitter.com/#!/sorenhough/status/1300028192628117506	defund	35-2020	0	810	RT	1	0	1	0	0	2	0	-2	2	0	-2	-7	-7	0	1	0	1	0	0	1	0	0	57	0	0	1	0	0	0	0	0	0	2	0	119
578	beddy63	grocerystrike	2020-08-30	2020	8	30	RT @GroceryStrike: We are not waiting. We will not stand by anymore as black Americans are slaughtered in the streets. We are not asking fo…	Mentions	https://twitter.com/#!/beddy63/status/1300028351554433024	defund	35-2020	0	811	RT	1	0	0	0	0	1	0	-1	1	0	-1	0	0	0	1	0	7	0	0	1	0	0	20	0	0	1	0	0	0	0	0	0	2	0	2
579	cjwiins	graffitiradical	2020-08-30	2020	8	30	RT @GraffitiRadical: #DefundThePolice Seen in #Toronto	Mentions	https://twitter.com/#!/cjwiins/status/1300028489962323970	defund	35-2020	0	812	RT	1	0	0	0	0	NA	NA	0	NA	NA	0	0	0	0	1	0	1	0	0	1	0	0	1	0	0	1	0	0	0	0	0	0	1	0	1
580	sprout714	chadwickboseman	2020-08-30	2020	8	30	RT @chadwickboseman: Read our letter and full list of demands at #Hollywood4BlackLives #DefundThePolice	Mentions	https://twitter.com/#!/sprout714/status/1300028691368550400	defund	35-2020	0	813	RT	1	0	0	0	0	NA	NA	0	NA	NA	0	-1	-1	0	1	0	1	0	0	1	0	0	206	0	0	1	0	0	0	0	0	0	1	0	1
581	hilo1978	514jon	2020-08-30	2020	8	30	RT @514jon: Protesters at the #DefundThePolice demonstration in Montreal today tore down the statue of John A. Macdonald, the architect of…	Mentions	https://twitter.com/#!/hilo1978/status/1300028863108575232	defund	35-2020	0	820	RT	1	0	1	0	0	NA	NA	0	NA	NA	0	-3	-3	0	1	0	1	0	0	1	0	0	49	0	0	1	0	0	0	0	0	0	1	0	73
582	jhoff3763	jim_jordan	2020-08-30	2020	8	30	RT @Jim_Jordan: What happens to Senator Paul if Democrats #DefundThePolice? What about you and your family? Your church? Your school? Y…	Mentions	https://twitter.com/#!/jhoff3763/status/1300028960038936576	defund	35-2020	0	822	RT	1	0	0	0	2	NA	NA	0	NA	NA	0	0	0	0	1	0	3	0	0	1	0	0	1424	0	0	1	0	0	0	0	0	0	5	0	73
583	thereal_azure	chadwickboseman	2020-08-30	2020	8	30	RT @chadwickboseman: Read our letter and full list of demands at #Hollywood4BlackLives #DefundThePolice	Mentions	https://twitter.com/#!/thereal_azure/status/1300029059569778690	defund	35-2020	0	823	RT	1	0	0	0	0	NA	NA	0	NA	NA	0	-1	-1	0	1	0	1	0	0	1	0	0	206	0	0	1	0	0	0	0	0	0	5	0	1
584	roxiemoxiegirl	congressmanhice	2020-08-30	2020	8	30	RT @CongressmanHice: Incredible law enforcement story in Georgia this week. This is why we #DEFENDThePolice. Who will protect the most vu…	Mentions	https://twitter.com/#!/roxiemoxiegirl/status/1300029070030368768	defund	35-2020	1	824	RT	1	0	0	0	1	0	2	2	0	2	2	1	1	1	1	3	1	1	1	1	1	278	35	34	1	1	1	3	1	279	1	3	0.333333333333333	7.94285714285714	0.12589928057554
585	aries1968ram	tariqnasheed	2020-08-30	2020	8	30	RT @sarafinasmith11: @tariqnasheed Racism in law enforcement is too deeply embedded for us to #DefundThePolice . The system is rotten and…	Mentions	https://twitter.com/#!/aries1968ram/status/1300029199688794117	defund	35-2020	0	826	RT	1	0	0	0	2	2	0	-2	2	0	-2	-3	-3	0	1	0	2	0	0	1	0	0	68	0	0	1	0	0	0	0	0	0	5	0	11
586	aries1968ram	sarafinasmith11	2020-08-30	2020	8	30	RT @sarafinasmith11: @tariqnasheed Racism in law enforcement is too deeply embedded for us to #DefundThePolice . The system is rotten and…	Mentions	https://twitter.com/#!/aries1968ram/status/1300029199688794117	defund	35-2020	0	827	RT	1	0	0	0	2	2	0	-2	2	0	-2	-3	-3	0	1	0	2	0	0	1	0	0	1	0	0	1	0	0	0	0	0	0	5	0	35
587	el_rizzo_	pismo_b	2020-08-30	2020	8	30	RT @Pismo_B: Police Officers save a 9-month-old baby, after finding him to be unconscious, during a traffic stop. D-RATS - But we have to…	Mentions	https://twitter.com/#!/el_rizzo_/status/1300029444422283265	defund	35-2020	0	828	RT	1	0	0	1	2	NA	NA	0	NA	NA	0	1	1	0	1	0	1	0	0	1	0	1	73	0	1	1	0	0	0	0	0	0	5	0.0136986301369863	73
588	debragg13	jim_jordan	2020-08-30	2020	8	30	RT @Jim_Jordan: What happens to Senator Paul if Democrats #DefundThePolice? What about you and your family? Your church? Your school? Y…	Mentions	https://twitter.com/#!/debragg13/status/1300029552052367362	defund	35-2020	0	829	RT	1	0	0	0	2	NA	NA	0	NA	NA	0	0	0	0	1	0	1	0	0	1	0	0	1424	0	0	1	0	0	0	0	0	0	1	0	32
589	amiinatu__	chadwickboseman	2020-08-30	2020	8	30	RT @chadwickboseman: Read our letter and full list of demands at #Hollywood4BlackLives #DefundThePolice	Mentions	https://twitter.com/#!/amiinatu__/status/1300030117612326915	defund	35-2020	0	830	RT	1	0	0	0	0	NA	NA	0	NA	NA	0	-1	-1	0	1	0	1	0	0	1	0	0	206	0	0	1	0	0	0	0	0	0	1	0	119
590	104k4nj1	514jon	2020-08-30	2020	8	30	RT @514jon: Protesters at the #DefundThePolice demonstration in Montreal today tore down the statue of John A. Macdonald, the architect of…	Mentions	https://twitter.com/#!/104k4nj1/status/1300030126130749440	defund	35-2020	0	831	RT	1	0	1	0	0	NA	NA	0	NA	NA	0	-3	-3	0	1	0	1	0	0	1	0	0	49	0	0	1	0	0	0	0	0	0	1	0	116
591	sohananasrin	sociologistray	2020-08-30	2020	8	30	RT @SociologistRay: Results from @Fisher_DanaR and her research team show that #COVID19 is top of the list followed by demilitarizing the p…	Mentions	https://twitter.com/#!/sohananasrin/status/1300030372332351488	defund	35-2020	0	833	RT	1	0	0	0	2	0	1	1	0	1	1	2	2	0	1	0	2	0	0	1	0	0	10	0	0	1	0	0	0	0	0	0	1	0	1
592	sohananasrin	fisher_danar	2020-08-30	2020	8	30	RT @SociologistRay: Results from @Fisher_DanaR and her research team show that #COVID19 is top of the list followed by demilitarizing the p…	Mentions	https://twitter.com/#!/sohananasrin/status/1300030372332351488	defund	35-2020	0	834	RT	1	0	0	0	2	0	1	1	0	1	1	2	2	0	1	0	2	0	0	1	0	0	2	0	0	1	0	0	0	0	0	0	1	0	116
593	john_shellhaas	jim_jordan	2020-08-30	2020	8	30	RT @Jim_Jordan: What happens to Senator Paul if Democrats #DefundThePolice? What about you and your family? Your church? Your school? Y…	Mentions	https://twitter.com/#!/john_shellhaas/status/1300030436471603201	defund	35-2020	0	835	RT	1	0	0	0	2	NA	NA	0	NA	NA	0	0	0	0	1	0	1	0	0	1	0	0	1424	0	0	1	0	0	0	0	0	0	1	0	4
594	rejtul	jim_jordan	2020-08-30	2020	8	30	RT @Jim_Jordan: What happens to Senator Paul if Democrats #DefundThePolice? What about you and your family? Your church? Your school? Y…	Mentions	https://twitter.com/#!/rejtul/status/1300030457149521920	defund	35-2020	0	836	RT	1	0	0	0	2	NA	NA	0	NA	NA	0	0	0	0	1	0	1	0	0	1	0	0	1424	0	0	1	0	0	0	0	0	0	1	0	206
595	patriotmommd1	congressmanhice	2020-08-30	2020	8	30	RT @CongressmanHice: Incredible law enforcement story in Georgia this week. This is why we #DEFENDThePolice. Who will protect the most vu…	Mentions	https://twitter.com/#!/patriotmommd1/status/1300030636690935809	defund	35-2020	1	837	RT	1	0	0	0	1	0	2	2	0	2	2	1	1	1	1	2	1	1	1	1	1	278	35	34	1	1	1	2	1	279	1	2	0.5	7.94285714285714	0.12589928057554
596	photoplasia	onaagoshinanang	2020-08-30	2020	8	30	RT @OnaagoshinAnang: You lessen crime by eliminating poverty w/ basic incomes &amp; public housing; universal healthcare including mental healt…	Mentions	https://twitter.com/#!/photoplasia/status/1300030766802505729	defund	35-2020	0	838	RT	1	2	1	1	0	2	0	-2	2	0	-2	-4	-4	0	1	0	1	0	0	1	0	0	4	0	0	1	0	0	0	0	0	0	1	0	2
597	wcw777	dominicfarrell	2020-08-30	2020	8	30	RT @DominicFarrell: One salute supporting fascism another Marxism and anarchy. Both groups of players and management made a very bad call…	Mentions	https://twitter.com/#!/wcw777/status/1300030930539679744	defund	35-2020	0	839	RT	1	2	1	2	2	3	2	-1	3	2	-1	-2	-2	0	1	0	2	0	0	1	0	0	93	0	0	1	0	0	0	0	0	0	1	0	12
598	jamiegirardi	jim_jordan	2020-08-30	2020	8	30	RT @Jim_Jordan: What happens to Senator Paul if Democrats #DefundThePolice? What about you and your family? Your church? Your school? Y…	Mentions	https://twitter.com/#!/jamiegirardi/status/1300031008109195264	defund	35-2020	0	842	RT	1	0	0	0	2	NA	NA	0	NA	NA	0	0	0	0	1	0	1	0	0	1	0	0	1424	0	0	1	0	0	0	0	0	0	1	0	59
599	kate17420152	jim_jordan	2020-08-30	2020	8	30	RT @Jim_Jordan: What happens to Senator Paul if Democrats #DefundThePolice? What about you and your family? Your church? Your school? Y…	Mentions	https://twitter.com/#!/kate17420152/status/1300031311030124544	defund	35-2020	0	843	RT	1	0	0	0	2	NA	NA	0	NA	NA	0	0	0	0	1	0	1	0	0	1	0	0	1424	0	0	1	0	0	0	0	0	0	1	0	35
600	telugu97191250	chadwickboseman	2020-08-30	2020	8	30	RT @chadwickboseman: Read our letter and full list of demands at #Hollywood4BlackLives #DefundThePolice	Mentions	https://twitter.com/#!/telugu97191250/status/1300031328004399104	defund	35-2020	0	844	RT	1	0	0	0	0	NA	NA	0	NA	NA	0	-1	-1	0	1	0	1	0	0	1	0	0	206	0	0	1	0	0	0	0	0	0	1	0	2
601	momzemor	jaggimontreal	2020-08-30	2020	8	30	RT @mbueckert: John A Macdonald statue toppled in Montreal. H/t @JaggiMontreal #defundthepolice	Mentions	https://twitter.com/#!/momzemor/status/1300031649141448704	defund	35-2020	0	846	RT	1	0	1	0	0	NA	NA	0	NA	NA	0	0	0	0	1	0	2	0	0	1	0	0	57	0	0	1	0	0	0	0	0	0	1	0	2
602	momzemor	mbueckert	2020-08-30	2020	8	30	RT @mbueckert: John A Macdonald statue toppled in Montreal. H/t @JaggiMontreal #defundthepolice	Mentions	https://twitter.com/#!/momzemor/status/1300031649141448704	defund	35-2020	0	847	RT	1	0	1	0	0	NA	NA	0	NA	NA	0	0	0	0	1	0	2	0	0	1	0	0	8	0	0	1	0	0	0	0	0	0	2	0	2
603	girosammy	jim_jordan	2020-08-30	2020	8	30	RT @Jim_Jordan: What happens to Senator Paul if Democrats #DefundThePolice? What about you and your family? Your church? Your school? Y…	Mentions	https://twitter.com/#!/girosammy/status/1300031718867570688	defund	35-2020	0	848	RT	1	0	0	0	2	NA	NA	0	NA	NA	0	0	0	0	1	0	1	0	0	1	0	0	1424	0	0	1	0	0	0	0	0	0	1	0	20
604	gayladavis5	chadwickboseman	2020-08-30	2020	8	30	RT @chadwickboseman: Read our letter and full list of demands at #Hollywood4BlackLives #DefundThePolice	Mentions	https://twitter.com/#!/gayladavis5/status/1300031735023972352	defund	35-2020	0	849	RT	1	0	0	0	0	NA	NA	0	NA	NA	0	-1	-1	0	1	0	1	0	0	1	0	0	206	0	0	1	0	0	0	0	0	0	1	0	3
605	lexymontana2	congressmanhice	2020-08-30	2020	8	30	RT @CongressmanHice: Incredible law enforcement story in Georgia this week. This is why we #DEFENDThePolice. Who will protect the most vu…	Mentions	https://twitter.com/#!/lexymontana2/status/1300032062531878912	defund	35-2020	1	850	RT	1	0	0	0	1	0	2	2	0	2	2	1	1	1	1	2	3	1	1	1	1	278	35	34	1	1	1	4	1	279	1	0.666666666666667	1.5	7.94285714285714	0.12589928057554
606	goodwincharlie	zaidjilani	2020-08-30	2020	8	30	RT @GoodwinCharlie: @ZaidJilani If you think this is a response to Jacob Blake being shot, you are uninformed. The applicable ancient sayi…	Mentions	https://twitter.com/#!/goodwincharlie/status/1300032177141411840	defund	35-2020	0	852	RT	1	1	0	1	0	1	0	-1	1	0	-1	0	0	0	1	0	1	0	0	1	0	0	1	0	0	1	0	0	0	0	0	0	1	0	3
607	adnanhgujjaar	chadwickboseman	2020-08-30	2020	8	30	RT @chadwickboseman: Read our letter and full list of demands at #Hollywood4BlackLives #DefundThePolice	Mentions	https://twitter.com/#!/adnanhgujjaar/status/1300032242337579013	defund	35-2020	0	854	RT	1	0	0	0	0	NA	NA	0	NA	NA	0	-1	-1	0	1	0	1	0	0	1	0	0	206	0	0	1	0	0	0	0	0	0	3	0	21
608	eadwird	ut_anti_elab	2020-08-30	2020	8	30	RT @ut_anti_elab: #DefundThePolice	Mentions	https://twitter.com/#!/eadwird/status/1300032251309113345	defund	35-2020	0	855	RT	1	0	0	0	0	NA	NA	0	NA	NA	0	0	0	0	1	0	1	0	0	1	0	0	16	0	0	1	0	0	0	0	0	0	3	0	5
609	gabriellafresco	514jon	2020-08-30	2020	8	30	RT @514jon: Protesters at the #DefundThePolice demonstration in Montreal today tore down the statue of John A. Macdonald, the architect of…	Mentions	https://twitter.com/#!/gabriellafresco/status/1300032524845015041	defund	35-2020	0	856	RT	1	0	1	0	0	NA	NA	0	NA	NA	0	-3	-3	0	1	0	1	0	0	1	0	0	49	0	0	1	0	0	0	0	0	0	3	0	19
610	aredhel__	notanotherblk	2020-08-30	2020	8	30	RT @notanotherblk: Amazing day TORONTO! We have made history today nationwide! The revolution is alive and strong! Defund, disarm, dismantl…	Mentions	https://twitter.com/#!/aredhel__/status/1300033297968517122	defund	35-2020	0	857	RT	1	1	0	1	1	1	2	1	1	2	1	7	7	0	1	0	2	0	0	1	0	0	96	0	0	1	0	0	0	0	0	0	1	0	5
611	conquerorgrug	chadwickboseman	2020-08-30	2020	8	30	RT @chadwickboseman: Read our letter and full list of demands at #Hollywood4BlackLives #DefundThePolice	Mentions	https://twitter.com/#!/conquerorgrug/status/1300033299839176708	defund	35-2020	0	858	RT	1	0	0	0	0	NA	NA	0	NA	NA	0	-1	-1	0	1	0	1	0	0	1	0	0	206	0	0	1	0	0	0	0	0	0	7	0	2
612	jojo08203645	nbcnews	2020-08-30	2020	8	30	RT @HavAPennyBuddha: @NBCNews ”After accepting Wright's resignation, the court also passed a motion to allow him to continue to be paid as…	Mentions	https://twitter.com/#!/jojo08203645/status/1300033495595708419	defund	35-2020	0	859	RT	1	1	0	1	1	1	0	-1	1	0	-1	1	1	0	1	0	2	0	0	1	0	1	4	0	1	1	0	0	0	0	0	0	1	0.25	4
613	jojo08203645	havapennybuddha	2020-08-30	2020	8	30	RT @HavAPennyBuddha: @NBCNews ”After accepting Wright's resignation, the court also passed a motion to allow him to continue to be paid as…	Mentions	https://twitter.com/#!/jojo08203645/status/1300033495595708419	defund	35-2020	0	860	RT	1	1	0	1	1	1	0	-1	1	0	-1	1	1	0	1	0	2	0	0	1	0	0	1	0	0	1	0	0	0	0	0	0	1	0	93
614	michaelrebaczon	chadwickboseman	2020-08-30	2020	8	30	RT @chadwickboseman: Read our letter and full list of demands at #Hollywood4BlackLives #DefundThePolice	Mentions	https://twitter.com/#!/michaelrebaczon/status/1300033705881157632	defund	35-2020	0	861	RT	1	0	0	0	0	NA	NA	0	NA	NA	0	-1	-1	0	1	0	1	0	0	1	0	0	206	0	0	1	0	0	0	0	0	0	1	0	206
615	cain_wtf	jaggimontreal	2020-08-30	2020	8	30	RT @mbueckert: John A Macdonald statue toppled in Montreal. H/t @JaggiMontreal #defundthepolice	Mentions	https://twitter.com/#!/cain_wtf/status/1300033729566441472	defund	35-2020	0	862	RT	1	0	1	0	0	NA	NA	0	NA	NA	0	0	0	0	1	0	3	0	0	1	0	0	57	0	0	1	0	0	0	0	0	0	3	0	21
616	cain_wtf	mbueckert	2020-08-30	2020	8	30	RT @mbueckert: John A Macdonald statue toppled in Montreal. H/t @JaggiMontreal #defundthepolice	Mentions	https://twitter.com/#!/cain_wtf/status/1300033729566441472	defund	35-2020	0	863	RT	1	0	1	0	0	NA	NA	0	NA	NA	0	0	0	0	1	0	3	0	0	1	0	0	8	0	0	1	0	0	0	0	0	0	1	0	1
617	pandagopanda	ava	2020-08-30	2020	8	30	RT @ava: “We need to build warehouses to put these people in and lock them away for the rest of their lives.” This what we are enduring.…	Mentions	https://twitter.com/#!/pandagopanda/status/1300033810755538944	defund	35-2020	0	864	RT	1	0	0	0	0	NA	NA	0	NA	NA	0	0	0	0	1	0	1	0	0	1	0	0	5	0	0	1	0	0	0	0	0	0	1	0	20
618	gordonlew4	jim_jordan	2020-08-30	2020	8	30	RT @Jim_Jordan: What happens to Senator Paul if Democrats #DefundThePolice? What about you and your family? Your church? Your school? Y…	Mentions	https://twitter.com/#!/gordonlew4/status/1300033822696845316	defund	35-2020	0	865	RT	1	0	0	0	2	NA	NA	0	NA	NA	0	0	0	0	1	0	1	0	0	1	0	0	1424	0	0	1	0	0	0	0	0	0	2	0	35
619	lucky7wcp	chadwickboseman	2020-08-30	2020	8	30	RT @chadwickboseman: Read our letter and full list of demands at #Hollywood4BlackLives #DefundThePolice	Mentions	https://twitter.com/#!/lucky7wcp/status/1300033908013256709	defund	35-2020	0	866	RT	1	0	0	0	0	NA	NA	0	NA	NA	0	-1	-1	0	1	0	1	0	0	1	0	0	206	0	0	1	0	0	0	0	0	0	2	0	32
620	adamndamian	gert_woellmann	2020-08-30	2020	8	30	RT @Gert_Woellmann: Die sonst #DefundThePolice und #ACAB brüllen, konnten gestern nicht genug Polizei sehen. Die sonst überall nur Provokat…	Mentions	https://twitter.com/#!/adamndamian/status/1300034296200257536	defund	35-2020	0	868	RT	1	0	0	2	0	2	0	-2	2	0	-2	-6	-6	0	1	0	1	0	0	1	0	0	20	0	0	1	0	0	0	0	0	0	1	0	93
621	quavious_	chadwickboseman	2020-08-30	2020	8	30	RT @chadwickboseman: Read our letter and full list of demands at #Hollywood4BlackLives #DefundThePolice	Mentions	https://twitter.com/#!/quavious_/status/1300034432791969796	defund	35-2020	0	869	RT	1	0	0	0	0	NA	NA	0	NA	NA	0	-1	-1	0	1	0	1	0	0	1	0	0	206	0	0	1	0	0	0	0	0	0	1	0	93
622	anew_dee101	chadwickboseman	2020-08-30	2020	8	30	RT @chadwickboseman: Read our letter and full list of demands at #Hollywood4BlackLives #DefundThePolice	Mentions	https://twitter.com/#!/anew_dee101/status/1300034602191458304	defund	35-2020	0	870	RT	1	0	0	0	0	NA	NA	0	NA	NA	0	-1	-1	0	1	0	1	0	0	1	0	0	206	0	0	1	0	0	0	0	0	0	1	0	1
623	docnum4	ut_anti_elab	2020-08-30	2020	8	30	RT @ut_anti_elab: #DefundThePolice	Mentions	https://twitter.com/#!/docnum4/status/1300035127112871938	defund	35-2020	0	871	RT	1	0	0	0	0	NA	NA	0	NA	NA	0	0	0	0	1	0	1	0	0	1	0	0	16	0	0	1	0	0	0	0	0	0	1	0	1
624	64rivergirl	normangyoung	2020-08-30	2020	8	30	RT @NormanGYoung: I wish this poll mattered. But, every local Democrat in the country will roll their eyes and mock their Republican oppon…	Mentions	https://twitter.com/#!/64rivergirl/status/1300035337629171713	defund	35-2020	0	873	RT	1	0	0	0	1	1	0	-1	1	0	-1	-2	-2	0	1	0	1	0	0	1	0	0	1	0	0	1	0	0	0	0	0	0	2	0	66
625	liberalguy7	paolaqp1231	2020-08-30	2020	8	30	RT @PaolaQP1231: #DefundThePolice : Let me know how that works out for you, #Toronto. <U+0001F644>	Mentions	https://twitter.com/#!/liberalguy7/status/1300035528428056576	defund	35-2020	0	875	RT	1	0	0	0	0	NA	NA	0	NA	NA	0	0	0	0	1	1	1	0	1	1	0	0	19	0	0	1	0	0	0	0	0	1	1	0	206
626	jpmccullagh	cheridinovo	2020-08-30	2020	8	30	RT @CheriDiNovo: When will the elected say the words? #DefundThePolice Invest in housing, childcare, education, healthcare	Mentions	https://twitter.com/#!/jpmccullagh/status/1300035896109158400	defund	35-2020	0	877	RT	1	1	0	0	0	NA	NA	0	NA	NA	0	0	0	0	1	0	1	0	0	1	0	0	7	0	0	1	0	0	0	0	0	0	2	0	206
627	wesjwhk	ut_anti_elab	2020-08-30	2020	8	30	RT @ut_anti_elab: #DefundThePolice	Mentions	https://twitter.com/#!/wesjwhk/status/1300035962005643266	defund	35-2020	0	879	RT	1	0	0	0	0	NA	NA	0	NA	NA	0	0	0	0	1	0	1	0	0	1	0	0	16	0	0	1	0	0	0	0	0	0	1	0	35
628	letsgoraptors2	mrahmednurali	2020-08-30	2020	8	30	RT @MrAhmednurAli: I see Canada's indigenous people are still overlooked. None of my heroes committed genocide. If yours did, then you nee…	Mentions	https://twitter.com/#!/letsgoraptors2/status/1300036098924650496	defund	35-2020	0	880	RT	1	0	0	0	1	1	0	-1	1	0	-1	2	2	0	1	0	1	0	0	1	0	0	9	0	0	1	0	0	0	0	0	0	1	0	6
629	pippilotta_here	gert_woellmann	2020-08-30	2020	8	30	RT @Gert_Woellmann: Die sonst #DefundThePolice und #ACAB brüllen, konnten gestern nicht genug Polizei sehen. Die sonst überall nur Provokat…	Mentions	https://twitter.com/#!/pippilotta_here/status/1300036528970838016	defund	35-2020	0	882	RT	1	0	0	2	0	2	0	-2	2	0	-2	-6	-6	0	1	0	1	0	0	1	0	0	20	0	0	1	0	0	0	0	0	0	1	0	59
630	___gambit__	rfm_iii	2020-08-30	2020	8	30	RT @rfm_III: Excellent explanation of how the police cannot stop crime because they only react once it happens. A better way to stop crime…	Mentions	https://twitter.com/#!/___gambit__/status/1300036588622278656	defund	35-2020	0	883	RT	1	3	0	2	2	2	1	-1	2	1	-1	-5	-5	0	1	0	1	0	0	1	0	0	2	0	0	1	0	0	0	0	0	0	1	0	206
631	superfangirl913	chadwickboseman	2020-08-30	2020	8	30	RT @chadwickboseman: Read our letter and full list of demands at #Hollywood4BlackLives #DefundThePolice	Mentions	https://twitter.com/#!/superfangirl913/status/1300036700815716354	defund	35-2020	0	884	RT	1	0	0	0	0	NA	NA	0	NA	NA	0	-1	-1	0	1	0	1	0	0	1	0	0	206	0	0	1	0	0	0	0	0	0	2	0	119
632	beadartist1	514jon	2020-08-30	2020	8	30	RT @514jon: Protesters at the #DefundThePolice demonstration in Montreal today tore down the statue of John A. Macdonald, the architect of…	Mentions	https://twitter.com/#!/beadartist1/status/1300036834244919299	defund	35-2020	0	887	RT	1	0	1	0	0	NA	NA	0	NA	NA	0	-3	-3	0	1	0	1	0	0	1	0	0	49	0	0	1	0	0	0	0	0	0	1	0	1
633	triplechrisdawg	zenzenith	2020-08-30	2020	8	30	RT @ZenZenith: White supremacists and militias have infiltrated law enforcement. The police are an institution founded on racism and only s…	Mentions	https://twitter.com/#!/triplechrisdawg/status/1300037433548066816	defund	35-2020	0	889	RT	1	0	0	1	3	1	0	-1	1	0	-1	-3	-3	0	1	0	1	0	0	1	0	0	1	0	0	1	0	0	0	0	0	0	1	0	1
634	rosi_lux	gert_woellmann	2020-08-30	2020	8	30	RT @Gert_Woellmann: Die sonst #DefundThePolice und #ACAB brüllen, konnten gestern nicht genug Polizei sehen. Die sonst überall nur Provokat…	Mentions	https://twitter.com/#!/rosi_lux/status/1300037574464098304	defund	35-2020	0	890	RT	1	0	0	2	0	2	0	-2	2	0	-2	-6	-6	0	1	0	1	0	0	1	0	0	20	0	0	1	0	0	0	0	0	0	1	0	93
635	talikka	congressmanhice	2020-08-30	2020	8	30	RT @CongressmanHice: Incredible law enforcement story in Georgia this week. This is why we #DEFENDThePolice. Who will protect the most vu…	Mentions	https://twitter.com/#!/talikka/status/1300037721629634560	defund	35-2020	1	891	RT	1	0	0	0	1	0	2	2	0	2	2	1	1	1	1	3	1	1	1	1	1	278	35	34	1	1	1	3	1	279	1	3	0.333333333333333	7.94285714285714	0.12589928057554
636	eco1start	cornelwest	2020-08-30	2020	8	30	RT @justinmiers: 3) And today, when @ninaturner and @CornelWest lead our country in a new direction I will shed some tears that someone has…	Mentions	https://twitter.com/#!/eco1start/status/1300037734556471296	defund	35-2020	0	892	RT	1	0	0	0	0	0	1	1	0	1	1	-2	-2	0	1	0	5	0	0	1	0	0	3	0	0	1	0	0	0	0	0	0	2	0	1
637	eco1start	ninaturner	2020-08-30	2020	8	30	RT @justinmiers: 3) And today, when @ninaturner and @CornelWest lead our country in a new direction I will shed some tears that someone has…	Mentions	https://twitter.com/#!/eco1start/status/1300037734556471296	defund	35-2020	0	893	RT	1	0	0	0	0	0	1	1	0	1	1	-2	-2	0	1	0	5	0	0	1	0	0	5	0	0	1	0	0	0	0	0	0	2	0	106
638	eco1start	justinmiers	2020-08-30	2020	8	30	RT @justinmiers: 3) And today, when @ninaturner and @CornelWest lead our country in a new direction I will shed some tears that someone has…	Mentions	https://twitter.com/#!/eco1start/status/1300037734556471296	defund	35-2020	0	894	RT	1	0	0	0	0	0	1	1	0	1	1	-2	-2	0	1	0	5	0	0	1	0	0	2	0	0	1	0	0	0	0	0	0	1	0	63
639	luke_tv1	gert_woellmann	2020-08-30	2020	8	30	RT @Gert_Woellmann: Die sonst #DefundThePolice und #ACAB brüllen, konnten gestern nicht genug Polizei sehen. Die sonst überall nur Provokat…	Mentions	https://twitter.com/#!/luke_tv1/status/1300037783243780096	defund	35-2020	0	895	RT	1	0	0	2	0	2	0	-2	2	0	-2	-6	-6	0	1	0	1	0	0	1	0	0	20	0	0	1	0	0	0	0	0	0	1	0	116
640	jenn19500793	jim_jordan	2020-08-30	2020	8	30	RT @Jim_Jordan: What happens to Senator Paul if Democrats #DefundThePolice? What about you and your family? Your church? Your school? Y…	Mentions	https://twitter.com/#!/jenn19500793/status/1300038076689985539	defund	35-2020	0	896	RT	1	0	0	0	2	NA	NA	0	NA	NA	0	0	0	0	1	0	1	0	0	1	0	0	1424	0	0	1	0	0	0	0	0	0	3	0	1
641	kiwanawms	chadwickboseman	2020-08-30	2020	8	30	RT @chadwickboseman: Read our letter and full list of demands at #Hollywood4BlackLives #DefundThePolice	Mentions	https://twitter.com/#!/kiwanawms/status/1300038114539376640	defund	35-2020	0	897	RT	1	0	0	0	0	NA	NA	0	NA	NA	0	-1	-1	0	1	0	1	0	0	1	0	0	206	0	0	1	0	0	0	0	0	0	1	0	63
642	janicenightowl	realdonaldtrump	2020-08-30	2020	8	30	RT @wirelesshogan: Neither @JoeBiden nor @realDonaldTrump are interested in any real reform, like #DefundThePolice, within our criminal jus…	Mentions	https://twitter.com/#!/janicenightowl/status/1300038347449085952	defund	35-2020	0	898	RT	1	1	1	1	1	1	1	0	1	1	0	-3	-3	0	1	0	3	0	0	1	0	1104	66	0	1	1	0	0	0	0	0	0	1	16.7272727272727	0.0597826086956522
643	janicenightowl	joebiden	2020-08-30	2020	8	30	RT @wirelesshogan: Neither @JoeBiden nor @realDonaldTrump are interested in any real reform, like #DefundThePolice, within our criminal jus…	Mentions	https://twitter.com/#!/janicenightowl/status/1300038347449085952	defund	35-2020	0	899	RT	1	1	1	1	1	1	1	0	1	1	0	-3	-3	0	1	0	3	0	0	1	0	97	116	0	1	1	0	0	0	0	0	0	1	0.836206896551724	1.19587628865979
644	janicenightowl	wirelesshogan	2020-08-30	2020	8	30	RT @wirelesshogan: Neither @JoeBiden nor @realDonaldTrump are interested in any real reform, like #DefundThePolice, within our criminal jus…	Mentions	https://twitter.com/#!/janicenightowl/status/1300038347449085952	defund	35-2020	0	900	RT	1	1	1	1	1	1	1	0	1	1	0	-3	-3	0	1	0	3	0	0	1	0	0	4	0	0	1	0	0	0	0	0	0	1	0	116
645	thebaddadder	galacticaactual	2020-08-30	2020	8	30	RT @galacticaactual: <U+0001F3B6>Ryan has a new song out supporting our LEOs!<U+0001F3B6> President @realDonaldTrump wants #LawAndOrder! Joe #Biden supports…	Mentions	https://twitter.com/#!/thebaddadder/status/1300038448313708544	defund	35-2020	0	901	RT	1	0	0	0	2	0	2	2	0	2	2	3	3	0	1	0	2	0	0	1	0	0	2	0	0	1	0	0	0	0	0	0	2	0	106
646	thebaddadder	realdonaldtrump	2020-08-30	2020	8	30	RT @galacticaactual: <U+0001F3B6>Ryan has a new song out supporting our LEOs!<U+0001F3B6> President @realDonaldTrump wants #LawAndOrder! Joe #Biden supports…	Mentions	https://twitter.com/#!/thebaddadder/status/1300038448313708544	defund	35-2020	0	902	RT	1	0	0	0	2	0	2	2	0	2	2	3	3	0	1	0	2	0	0	1	0	1104	66	0	1	1	0	0	0	0	0	0	1	16.7272727272727	0.0597826086956522
647	willy_isclay	shanecelis	2020-08-30	2020	8	30	RT @shanecelis: @ByMikeBaker Peace Officer, ha! #defundthepolice	Mentions	https://twitter.com/#!/willy_isclay/status/1300038664945270786	defund	35-2020	0	906	RT	1	0	0	0	2	0	1	1	0	1	1	2	2	0	1	0	2	0	0	1	0	0	2	0	0	1	0	0	0	0	0	0	2	0	1424
648	willy_isclay	bymikebaker	2020-08-30	2020	8	30	RT @shanecelis: @ByMikeBaker Peace Officer, ha! #defundthepolice	Mentions	https://twitter.com/#!/willy_isclay/status/1300038664945270786	defund	35-2020	0	907	RT	1	0	0	0	2	0	1	1	0	1	1	2	2	0	1	0	2	0	0	1	0	0	5	0	0	1	0	0	0	0	0	0	2	0	35
649	carolynnsue1	congressmanhice	2020-08-30	2020	8	30	RT @CongressmanHice: Incredible law enforcement story in Georgia this week. This is why we #DEFENDThePolice. Who will protect the most vu…	Mentions	https://twitter.com/#!/carolynnsue1/status/1300038727440498690	defund	35-2020	1	908	RT	1	0	0	0	1	0	2	2	0	2	2	1	1	1	1	2	1	1	1	1	1	278	35	34	1	1	1	2	1	279	1	2	0.5	7.94285714285714	0.12589928057554
650	nohartgirl	jim_jordan	2020-08-30	2020	8	30	RT @Jim_Jordan: What happens to Senator Paul if Democrats #DefundThePolice? What about you and your family? Your church? Your school? Y…	Mentions	https://twitter.com/#!/nohartgirl/status/1300038866225823744	defund	35-2020	0	910	RT	1	0	0	0	2	NA	NA	0	NA	NA	0	0	0	0	1	0	1	0	0	1	0	0	1424	0	0	1	0	0	0	0	0	0	1	0	1
651	michael_house9	paolaqp1231	2020-08-30	2020	8	30	RT @PaolaQP1231: #DefundThePolice : Let me know how that works out for you, #Toronto. <U+0001F644>	Mentions	https://twitter.com/#!/michael_house9/status/1300039010077859840	defund	35-2020	0	911	RT	1	0	0	0	0	NA	NA	0	NA	NA	0	0	0	0	1	0	1	0	0	1	0	0	19	0	0	1	0	0	0	0	0	0	3	0	206
652	sharalynmitche1	theunitedspot1	2020-08-30	2020	8	30	RT @TheUnitedSpot1: #DefundThePolice	Mentions	https://twitter.com/#!/sharalynmitche1/status/1300039211576303617	defund	35-2020	0	912	RT	1	0	0	0	0	NA	NA	0	NA	NA	0	0	0	0	1	2	1	0	1	1	0	0	21	0	0	1	0	0	0	0	0	2	0.5	0	21
653	melicruz39	mayorbowser	2020-08-30	2020	8	30	RT @DMVBlackLives: It’s Black Joy and Transparency Sunday for the Nations people favorite @MayorBowser. She had the words #DefundThePolice…	Mentions	https://twitter.com/#!/melicruz39/status/1300039247815151616	defund	35-2020	0	913	RT	1	1	0	0	1	0	2	2	0	2	2	5	5	0	1	0	2	0	0	1	0	0	29	0	0	1	0	0	0	0	0	0	3	0	1424
654	melicruz39	dmvblacklives	2020-08-30	2020	8	30	RT @DMVBlackLives: It’s Black Joy and Transparency Sunday for the Nations people favorite @MayorBowser. She had the words #DefundThePolice…	Mentions	https://twitter.com/#!/melicruz39/status/1300039247815151616	defund	35-2020	0	914	RT	1	1	0	0	1	0	2	2	0	2	2	5	5	0	1	0	2	0	0	1	0	0	41	0	0	1	0	0	0	0	0	0	1	0	206
655	johnpierremaeli	mayorbowser	2020-08-30	2020	8	30	RT @DMVBlackLives: It’s Black Joy and Transparency Sunday for the Nations people favorite @MayorBowser. She had the words #DefundThePolice…	Mentions	https://twitter.com/#!/johnpierremaeli/status/1300039399854551041	defund	35-2020	0	916	RT	1	1	0	0	1	0	2	2	0	2	2	5	5	0	1	0	2	0	0	1	0	0	29	0	0	1	0	0	0	0	0	0	1	0	1424
656	johnpierremaeli	dmvblacklives	2020-08-30	2020	8	30	RT @DMVBlackLives: It’s Black Joy and Transparency Sunday for the Nations people favorite @MayorBowser. She had the words #DefundThePolice…	Mentions	https://twitter.com/#!/johnpierremaeli/status/1300039399854551041	defund	35-2020	0	917	RT	1	1	0	0	1	0	2	2	0	2	2	5	5	0	1	0	2	0	0	1	0	0	41	0	0	1	0	0	0	0	0	0	1	0	1424
657	imriel_jaymarz	mayorbowser	2020-08-30	2020	8	30	RT @DMVBlackLives: It’s Black Joy and Transparency Sunday for the Nations people favorite @MayorBowser. She had the words #DefundThePolice…	Mentions	https://twitter.com/#!/imriel_jaymarz/status/1300039402941489153	defund	35-2020	0	918	RT	1	1	0	0	1	0	2	2	0	2	2	5	5	0	1	0	2	0	0	1	0	0	29	0	0	1	0	0	0	0	0	0	1	0	21
658	imriel_jaymarz	dmvblacklives	2020-08-30	2020	8	30	RT @DMVBlackLives: It’s Black Joy and Transparency Sunday for the Nations people favorite @MayorBowser. She had the words #DefundThePolice…	Mentions	https://twitter.com/#!/imriel_jaymarz/status/1300039402941489153	defund	35-2020	0	919	RT	1	1	0	0	1	0	2	2	0	2	2	5	5	0	1	0	2	0	0	1	0	0	41	0	0	1	0	0	0	0	0	0	1	0	14
659	gval1209	congressmanhice	2020-08-30	2020	8	30	RT @CongressmanHice: Incredible law enforcement story in Georgia this week. This is why we #DEFENDThePolice. Who will protect the most vu…	Mentions	https://twitter.com/#!/gval1209/status/1300039660249534468	defund	35-2020	1	920	RT	1	0	0	0	1	0	2	2	0	2	2	1	1	1	1	2	1	1	1	1	1	278	35	34	1	1	1	2	1	279	1	2	0.5	7.94285714285714	0.12589928057554
660	_morgenstern_u	mayorbowser	2020-08-30	2020	8	30	RT @DMVBlackLives: It’s Black Joy and Transparency Sunday for the Nations people favorite @MayorBowser. She had the words #DefundThePolice…	Mentions	https://twitter.com/#!/_morgenstern_u/status/1300039820916518918	defund	35-2020	0	921	RT	1	1	0	0	1	0	2	2	0	2	2	5	5	0	1	0	2	0	0	1	0	0	29	0	0	1	0	0	0	0	0	0	1	0	73
661	_morgenstern_u	dmvblacklives	2020-08-30	2020	8	30	RT @DMVBlackLives: It’s Black Joy and Transparency Sunday for the Nations people favorite @MayorBowser. She had the words #DefundThePolice…	Mentions	https://twitter.com/#!/_morgenstern_u/status/1300039820916518918	defund	35-2020	0	922	RT	1	1	0	0	1	0	2	2	0	2	2	5	5	0	1	0	2	0	0	1	0	0	41	0	0	1	0	0	0	0	0	0	1	0	1424
662	this_is_south	mayorbowser	2020-08-30	2020	8	30	RT @DMVBlackLives: It’s Black Joy and Transparency Sunday for the Nations people favorite @MayorBowser. She had the words #DefundThePolice…	Mentions	https://twitter.com/#!/this_is_south/status/1300039865782988800	defund	35-2020	0	923	RT	1	1	0	0	1	0	2	2	0	2	2	5	5	0	1	0	2	0	0	1	0	0	29	0	0	1	0	0	0	0	0	0	1	0	206
663	this_is_south	dmvblacklives	2020-08-30	2020	8	30	RT @DMVBlackLives: It’s Black Joy and Transparency Sunday for the Nations people favorite @MayorBowser. She had the words #DefundThePolice…	Mentions	https://twitter.com/#!/this_is_south/status/1300039865782988800	defund	35-2020	0	924	RT	1	1	0	0	1	0	2	2	0	2	2	5	5	0	1	0	2	0	0	1	0	0	41	0	0	1	0	0	0	0	0	0	1	0	206
664	sharonk57237517	theunitedspot1	2020-08-30	2020	8	30	RT @TheUnitedSpot1: If you #DefundThePolice, who you gonna call for help?	Mentions	https://twitter.com/#!/sharonk57237517/status/1300039882702819328	defund	35-2020	0	925	RT	1	0	0	0	0	NA	NA	0	NA	NA	0	0	0	0	1	0	1	0	0	1	0	0	21	0	0	1	0	0	0	0	0	0	1	0	35
665	johnny_maistre	pismo_b	2020-08-30	2020	8	30	RT @Pismo_B: Police Officers save a 9-month-old baby, after finding him to be unconscious, during a traffic stop. D-RATS - But we have to…	Mentions	https://twitter.com/#!/johnny_maistre/status/1300039923001561088	defund	35-2020	0	926	RT	1	0	0	1	2	NA	NA	0	NA	NA	0	1	1	0	1	0	1	0	0	1	0	1	73	0	1	1	0	0	0	0	0	0	1	0.0136986301369863	73
666	purr_purrr_purr	chadwickboseman	2020-08-30	2020	8	30	RT @chadwickboseman: Read our letter and full list of demands at #Hollywood4BlackLives #DefundThePolice	Mentions	https://twitter.com/#!/purr_purrr_purr/status/1300040187234328579	defund	35-2020	0	929	RT	1	0	0	0	0	NA	NA	0	NA	NA	0	-1	-1	0	1	0	1	0	0	1	0	0	206	0	0	1	0	0	0	0	0	0	1	0	96
667	tweet_wts_real	chadwickboseman	2020-08-30	2020	8	30	RT @chadwickboseman: Read our letter and full list of demands at #Hollywood4BlackLives #DefundThePolice	Mentions	https://twitter.com/#!/tweet_wts_real/status/1300040456814948353	defund	35-2020	0	930	RT	1	0	0	0	0	NA	NA	0	NA	NA	0	-1	-1	0	1	0	1	0	0	1	0	0	206	0	0	1	0	0	0	0	0	0	1	0	96
668	papailjasmine	notanotherblk	2020-08-30	2020	8	30	RT @notanotherblk: NATIONWIDE ACTION to DEFUND THE POLICE! August 29th TORONTO- 1st March @ Downsview Park 11am —- 2nd March @ Christie Pit…	Mentions	https://twitter.com/#!/papailjasmine/status/1300040515166113792	defund	35-2020	0	931	RT	1	0	0	1	1	NA	NA	0	NA	NA	0	0	0	0	1	0	2	0	0	1	0	0	96	0	0	1	0	0	0	0	0	0	1	0	15
669	graceholly0718	edmontonpolice	2020-08-30	2020	8	30	RT @DrsDefundPolice: The @EdmontonPolice just spent half a million $ on a new armoured police vehicle. When we say #DefundThePolice, we me…	Mentions	https://twitter.com/#!/graceholly0718/status/1300040613291790336	defund	35-2020	0	932	RT	1	0	0	1	1	NA	NA	0	NA	NA	0	0	0	0	1	0	2	0	0	1	0	2	1	0	1	1	0	0	0	0	0	0	1	2	0.5
670	graceholly0718	drsdefundpolice	2020-08-30	2020	8	30	RT @DrsDefundPolice: The @EdmontonPolice just spent half a million $ on a new armoured police vehicle. When we say #DefundThePolice, we me…	Mentions	https://twitter.com/#!/graceholly0718/status/1300040613291790336	defund	35-2020	0	933	RT	1	0	0	1	1	NA	NA	0	NA	NA	0	0	0	0	1	0	2	0	0	1	0	0	119	0	0	1	0	0	0	0	0	0	1	0	57
671	afreyaking	chadwickboseman	2020-08-30	2020	8	30	RT @chadwickboseman: Read our letter and full list of demands at #Hollywood4BlackLives #DefundThePolice	Mentions	https://twitter.com/#!/afreyaking/status/1300040640663781378	defund	35-2020	0	934	RT	1	0	0	0	0	NA	NA	0	NA	NA	0	-1	-1	0	1	0	1	0	0	1	0	0	206	0	0	1	0	0	0	0	0	0	1	0	20
672	dj_chiron	mayorbowser	2020-08-30	2020	8	30	RT @DMVBlackLives: It’s Black Joy and Transparency Sunday for the Nations people favorite @MayorBowser. She had the words #DefundThePolice…	Mentions	https://twitter.com/#!/dj_chiron/status/1300040784612392960	defund	35-2020	0	935	RT	1	1	0	0	1	0	2	2	0	2	2	5	5	0	1	0	2	0	0	1	0	0	29	0	0	1	0	0	0	0	0	0	1	0	1
673	dj_chiron	dmvblacklives	2020-08-30	2020	8	30	RT @DMVBlackLives: It’s Black Joy and Transparency Sunday for the Nations people favorite @MayorBowser. She had the words #DefundThePolice…	Mentions	https://twitter.com/#!/dj_chiron/status/1300040784612392960	defund	35-2020	0	936	RT	1	1	0	0	1	0	2	2	0	2	2	5	5	0	1	0	2	0	0	1	0	0	41	0	0	1	0	0	0	0	0	0	1	0	206
674	xxmaddogg	mayorbowser	2020-08-30	2020	8	30	RT @DMVBlackLives: It’s Black Joy and Transparency Sunday for the Nations people favorite @MayorBowser. She had the words #DefundThePolice…	Mentions	https://twitter.com/#!/xxmaddogg/status/1300040793361649665	defund	35-2020	0	937	RT	1	1	0	0	1	0	2	2	0	2	2	5	5	0	1	0	3	0	0	1	0	0	29	0	0	1	0	0	0	0	0	0	5	0	49
675	xxmaddogg	dmvblacklives	2020-08-30	2020	8	30	RT @DMVBlackLives: It’s Black Joy and Transparency Sunday for the Nations people favorite @MayorBowser. She had the words #DefundThePolice…	Mentions	https://twitter.com/#!/xxmaddogg/status/1300040793361649665	defund	35-2020	0	938	RT	1	1	0	0	1	0	2	2	0	2	2	5	5	0	1	0	3	0	0	1	0	0	41	0	0	1	0	0	0	0	0	0	5	0	1424
676	moonklutz	bikelanediary	2020-08-30	2020	8	30	RT @BikeLaneDiary: Photos: Huge Anti-black Racism March in Toronto on Bloor Street #DefundThePolice #JUSTICEFORREGIS #BlackLivesMatter http…	Mentions	https://twitter.com/#!/moonklutz/status/1300040819026604034	defund	35-2020	0	939	RT	1	0	0	0	0	1	0	-1	1	0	-1	-3	-3	0	1	0	1	0	0	1	0	0	14	0	0	1	0	0	0	0	0	0	5	0	206
677	gus_agosto	windyangel14	2020-08-30	2020	8	30	RT @windyangel14: <U+C624><U+B298> <U+CE5C><U+AD6C><U+AC00> <U+C2DC><U+C704><U+C5D0><U+C11C> <U+BCF8><U+AC83><U+314B><U+314B><U+314B><U+314B><U+314B> #DefundThePolice	Mentions	https://twitter.com/#!/gus_agosto/status/1300041058110320641	defund	35-2020	0	941	RT	1	0	0	0	0	NA	NA	0	NA	NA	0	0	0	0	1	0	1	0	0	1	0	0	59	0	0	1	0	0	0	0	0	0	1	0	35
678	eddiewo92726914	ut_anti_elab	2020-08-30	2020	8	30	RT @ut_anti_elab: #DefundThePolice	Mentions	https://twitter.com/#!/eddiewo92726914/status/1300041278546034691	defund	35-2020	0	944	RT	1	0	0	0	0	NA	NA	0	NA	NA	0	0	0	0	1	0	1	0	0	1	0	0	16	0	0	1	0	0	0	0	0	0	1	0	68
679	throughtheloo15	mayorbowser	2020-08-30	2020	8	30	RT @DMVBlackLives: It’s Black Joy and Transparency Sunday for the Nations people favorite @MayorBowser. She had the words #DefundThePolice…	Mentions	https://twitter.com/#!/throughtheloo15/status/1300041409731461121	defund	35-2020	0	945	RT	1	1	0	0	1	0	2	2	0	2	2	5	5	0	1	0	2	0	0	1	0	0	29	0	0	1	0	0	0	0	0	0	1	0	1
680	throughtheloo15	dmvblacklives	2020-08-30	2020	8	30	RT @DMVBlackLives: It’s Black Joy and Transparency Sunday for the Nations people favorite @MayorBowser. She had the words #DefundThePolice…	Mentions	https://twitter.com/#!/throughtheloo15/status/1300041409731461121	defund	35-2020	0	946	RT	1	1	0	0	1	0	2	2	0	2	2	5	5	0	1	0	2	0	0	1	0	0	41	0	0	1	0	0	0	0	0	0	3	0	73
681	kimthuynguyen9	chadwickboseman	2020-08-30	2020	8	30	RT @chadwickboseman: Read our letter and full list of demands at #Hollywood4BlackLives #DefundThePolice	Mentions	https://twitter.com/#!/kimthuynguyen9/status/1300041655878217729	defund	35-2020	0	947	RT	1	0	0	0	0	NA	NA	0	NA	NA	0	-1	-1	0	1	0	1	0	0	1	0	0	206	0	0	1	0	0	0	0	0	0	3	0	1424
682	lolacastillo279	chadwickboseman	2020-08-30	2020	8	30	RT @chadwickboseman: Read our letter and full list of demands at #Hollywood4BlackLives #DefundThePolice	Mentions	https://twitter.com/#!/lolacastillo279/status/1300041673737605122	defund	35-2020	0	948	RT	1	0	0	0	0	NA	NA	0	NA	NA	0	-1	-1	0	1	0	1	0	0	1	0	0	206	0	0	1	0	0	0	0	0	0	3	0	206
683	wrapitupharder	notanotherblk	2020-08-30	2020	8	30	RT @notanotherblk: Amazing day TORONTO! We have made history today nationwide! The revolution is alive and strong! Defund, disarm, dismantl…	Mentions	https://twitter.com/#!/wrapitupharder/status/1300042050906320897	defund	35-2020	0	949	RT	1	1	0	1	1	1	2	1	1	2	1	7	7	0	1	0	1	0	0	1	0	0	96	0	0	1	0	0	0	0	0	0	2	0	49
684	quietmedstudent	drsdefundpolice	2020-08-30	2020	8	30	RT @DrsDefundPolice: "We demand our basic human right to live peacefully with the equitable opportunity to live our best lives, take care o…	Mentions	https://twitter.com/#!/quietmedstudent/status/1300042231739494401	defund	35-2020	0	951	RT	1	1	0	0	0	0	2	2	0	2	2	5	5	0	1	0	1	0	0	1	0	0	119	0	0	1	0	0	0	0	0	0	2	0	10
685	tryusinglogic1	drsdefundpolice	2020-08-30	2020	8	30	RT @DrsDefundPolice: "We demand our basic human right to live peacefully with the equitable opportunity to live our best lives, take care o…	Mentions	https://twitter.com/#!/tryusinglogic1/status/1300042320558120961	defund	35-2020	0	954	RT	1	1	0	0	0	0	2	2	0	2	2	5	5	0	1	0	1	0	0	1	0	0	119	0	0	1	0	0	0	0	0	0	2	0	2
686	whatisupmydawg	mayorbowser	2020-08-30	2020	8	30	RT @DMVBlackLives: It’s Black Joy and Transparency Sunday for the Nations people favorite @MayorBowser. She had the words #DefundThePolice…	Mentions	https://twitter.com/#!/whatisupmydawg/status/1300042372475224065	defund	35-2020	0	955	RT	1	1	0	0	1	0	2	2	0	2	2	5	5	0	1	0	2	0	0	1	0	0	29	0	0	1	0	0	0	0	0	0	2	0	1424
687	whatisupmydawg	dmvblacklives	2020-08-30	2020	8	30	RT @DMVBlackLives: It’s Black Joy and Transparency Sunday for the Nations people favorite @MayorBowser. She had the words #DefundThePolice…	Mentions	https://twitter.com/#!/whatisupmydawg/status/1300042372475224065	defund	35-2020	0	956	RT	1	1	0	0	1	0	2	2	0	2	2	5	5	0	1	0	2	0	0	1	0	0	41	0	0	1	0	0	0	0	0	0	1	0	1424
688	uoftbmsa	drsdefundpolice	2020-08-30	2020	8	30	RT @DrsDefundPolice: "We demand our basic human right to live peacefully with the equitable opportunity to live our best lives, take care o…	Mentions	https://twitter.com/#!/uoftbmsa/status/1300042438220931078	defund	35-2020	0	957	RT	1	1	0	0	0	0	2	2	0	2	2	5	5	0	1	0	3	0	0	1	0	0	119	0	0	1	0	0	0	0	0	0	1	0	35
689	domien_in_gta	paolaqp1231	2020-08-30	2020	8	30	RT @PaolaQP1231: #DefundThePolice : Let me know how that works out for you, #Toronto. <U+0001F644>	Mentions	https://twitter.com/#!/domien_in_gta/status/1300042441559597056	defund	35-2020	0	958	RT	1	0	0	0	0	NA	NA	0	NA	NA	0	0	0	0	1	0	1	0	0	1	0	0	19	0	0	1	0	0	0	0	0	0	1	0	4
690	stevie_t_	dominicfarrell	2020-08-30	2020	8	30	RT @DominicFarrell: One salute supporting fascism another Marxism and anarchy. Both groups of players and management made a very bad call…	Mentions	https://twitter.com/#!/stevie_t_/status/1300042684598550530	defund	35-2020	0	959	RT	1	2	1	2	2	3	2	-1	3	2	-1	-2	-2	0	1	0	1	0	0	1	0	0	93	0	0	1	0	0	0	0	0	0	1	0	93
691	emptycorpse_	windyangel14	2020-08-30	2020	8	30	RT @windyangel14: <U+C624><U+B298> <U+CE5C><U+AD6C><U+AC00> <U+C2DC><U+C704><U+C5D0><U+C11C> <U+BCF8><U+AC83><U+314B><U+314B><U+314B><U+314B><U+314B> #DefundThePolice	Mentions	https://twitter.com/#!/emptycorpse_/status/1300043024840433664	defund	35-2020	0	960	RT	1	0	0	0	0	NA	NA	0	NA	NA	0	0	0	0	1	0	1	0	0	1	0	0	59	0	0	1	0	0	0	0	0	0	2	0	1424
692	wowmanofwonder	merlistens	2020-08-30	2020	8	30	RT @Merlistens: This is escalating and the police are letting it happen. This implies that they want it to happen. Meanwhile the cops are b…	Mentions	https://twitter.com/#!/wowmanofwonder/status/1300043107178672128	defund	35-2020	0	962	RT	1	0	0	1	1	NA	NA	0	NA	NA	0	0	0	0	1	0	1	0	0	1	0	0	1	0	0	1	0	0	0	0	0	0	2	0	1424
693	paulvejvoda	onaagoshinanang	2020-08-30	2020	8	30	RT @OnaagoshinAnang: You lessen crime by eliminating poverty w/ basic incomes &amp; public housing; universal healthcare including mental healt…	Mentions	https://twitter.com/#!/paulvejvoda/status/1300043184890839041	defund	35-2020	0	963	RT	1	2	1	1	0	2	0	-2	2	0	-2	-4	-4	0	1	0	1	0	0	1	0	0	4	0	0	1	0	0	0	0	0	0	2	0	206
694	dw_waterson	notanotherblk	2020-08-30	2020	8	30	RT @notanotherblk: Amazing day TORONTO! We have made history today nationwide! The revolution is alive and strong! Defund, disarm, dismantl…	Mentions	https://twitter.com/#!/dw_waterson/status/1300042712696188929	defund	35-2020	0	964	RT	1	1	0	1	1	1	2	1	1	2	1	7	7	0	1	0	2	0	0	1	0	0	96	0	0	1	0	0	0	0	0	0	2	0	57
695	dw_waterson	bahiawatson	2020-08-30	2020	8	30	RT @bahiawatson: whoaa read this whole thread and #defundthepolice	Mentions	https://twitter.com/#!/dw_waterson/status/1300043247532871681	defund	35-2020	0	965	RT	1	0	0	0	0	NA	NA	0	NA	NA	0	0	0	0	1	0	2	0	0	1	0	0	2	0	0	1	0	0	0	0	0	0	2	0	8
696	chattbycc	chadwickboseman	2020-08-30	2020	8	30	RT @chadwickboseman: Read our letter and full list of demands at #Hollywood4BlackLives #DefundThePolice	Mentions	https://twitter.com/#!/chattbycc/status/1300043273197645824	defund	35-2020	0	966	RT	1	0	0	0	0	NA	NA	0	NA	NA	0	-1	-1	0	1	0	1	0	0	1	0	0	206	0	0	1	0	0	0	0	0	0	2	0	1424
697	man	514jon	2020-08-30	2020	8	30	RT @514jon: Protesters at the #DefundThePolice demonstration in Montreal today tore down the statue of John A. Macdonald, the architect of…	Mentions	https://twitter.com/#!/man/status/1300043626131730432	defund	35-2020	0	968	RT	1	0	1	0	0	NA	NA	0	NA	NA	0	-3	-3	0	1	0	1	0	0	1	0	0	49	0	0	1	0	0	0	0	0	0	1	0	206
698	myshacorbett	514jon	2020-08-30	2020	8	30	RT @514jon: Protesters at the #DefundThePolice demonstration in Montreal today tore down the statue of John A. Macdonald, the architect of…	Mentions	https://twitter.com/#!/myshacorbett/status/1300043899319324672	defund	35-2020	0	969	RT	1	0	1	0	0	NA	NA	0	NA	NA	0	-3	-3	0	1	0	1	0	0	1	0	0	49	0	0	1	0	0	0	0	0	0	2	0	35
699	sev7entaylor	darrylstephens	2020-08-30	2020	8	30	RT @darrylstephens: #DefundThePolice	Mentions	https://twitter.com/#!/sev7entaylor/status/1300044175832997889	defund	35-2020	0	970	RT	1	0	0	0	0	NA	NA	0	NA	NA	0	0	0	0	1	0	1	0	0	1	0	0	106	0	0	1	0	0	0	0	0	0	2	0	1
700	raconteur_20	mayorbowser	2020-08-30	2020	8	30	RT @DMVBlackLives: It’s Black Joy and Transparency Sunday for the Nations people favorite @MayorBowser. She had the words #DefundThePolice…	Mentions	https://twitter.com/#!/raconteur_20/status/1300044255579308036	defund	35-2020	0	971	RT	1	1	0	0	1	0	2	2	0	2	2	5	5	0	1	0	2	0	0	1	0	0	29	0	0	1	0	0	0	0	0	0	2	0	206
701	raconteur_20	dmvblacklives	2020-08-30	2020	8	30	RT @DMVBlackLives: It’s Black Joy and Transparency Sunday for the Nations people favorite @MayorBowser. She had the words #DefundThePolice…	Mentions	https://twitter.com/#!/raconteur_20/status/1300044255579308036	defund	35-2020	0	972	RT	1	1	0	0	1	0	2	2	0	2	2	5	5	0	1	0	2	0	0	1	0	0	41	0	0	1	0	0	0	0	0	0	2	0	16
702	gdfilms12	itsreactor	2020-08-30	2020	8	30	RT @ItsReactor: Joe Biden wants to #defundthepolice because he thinks that's what the black community wants. Is it possible he's confusing…	Mentions	https://twitter.com/#!/gdfilms12/status/1300044298344423424	defund	35-2020	0	973	RT	1	0	0	0	0	1	0	-1	1	0	-1	-2	-2	0	1	0	1	0	0	1	0	0	2	0	0	1	0	0	0	0	0	0	1	0	49
703	imjoyola	cbcnews	2020-08-30	2020	8	30	RT @BillyJoyce1976: THIS is happening in Ottawa right now, but @CBCNews is busy covering #DefundThePolice rallies with 100 people and claim…	Mentions	https://twitter.com/#!/imjoyola/status/1300044424387461122	defund	35-2020	0	974	RT	1	0	0	0	0	NA	NA	0	NA	NA	0	0	0	0	1	0	2	0	0	1	0	0	35	0	0	1	0	0	0	0	0	0	1	0	96
704	imjoyola	billyjoyce1976	2020-08-30	2020	8	30	RT @BillyJoyce1976: THIS is happening in Ottawa right now, but @CBCNews is busy covering #DefundThePolice rallies with 100 people and claim…	Mentions	https://twitter.com/#!/imjoyola/status/1300044424387461122	defund	35-2020	0	975	RT	1	0	0	0	0	NA	NA	0	NA	NA	0	0	0	0	1	0	2	0	0	1	0	0	32	0	0	1	0	0	0	0	0	0	1	0	206
705	arylawhite	jaggimontreal	2020-08-30	2020	8	30	RT @JaggiMontreal: The racist John A. Macdonald statue in Montreal has fallen! It was removed minutes ago by anonymous protesters at the en…	Mentions	https://twitter.com/#!/arylawhite/status/1300044744387686403	defund	35-2020	0	976	RT	1	0	1	0	0	2	0	-2	2	0	-2	-7	-7	0	1	0	1	0	0	1	0	0	57	0	0	1	0	0	0	0	0	0	1	0	4
706	deustebenedicat	pismo_b	2020-08-30	2020	8	30	RT @Pismo_B: Police Officers save a 9-month-old baby, after finding him to be unconscious, during a traffic stop. D-RATS - But we have to…	Mentions	https://twitter.com/#!/deustebenedicat/status/1300044758241419265	defund	35-2020	0	977	RT	1	0	0	1	2	NA	NA	0	NA	NA	0	1	1	0	1	1	1	0	1	1	0	1	73	0	1	1	0	0	0	0	0	1	1	0.0136986301369863	73
707	titolavieji	congressmanhice	2020-08-30	2020	8	30	RT @CongressmanHice: Incredible law enforcement story in Georgia this week. This is why we #DEFENDThePolice. Who will protect the most vu…	Mentions	https://twitter.com/#!/titolavieji/status/1300044939045351425	defund	35-2020	1	979	RT	1	0	0	0	1	0	2	2	0	2	2	1	1	1	1	2	1	1	1	1	1	278	35	34	1	1	1	2	1	279	1	2	0.5	7.94285714285714	0.12589928057554
708	cherylawindsor2	pismo_b	2020-08-30	2020	8	30	RT @Pismo_B: Police Officers save a 9-month-old baby, after finding him to be unconscious, during a traffic stop. D-RATS - But we have to…	Mentions	https://twitter.com/#!/cherylawindsor2/status/1300045002366767104	defund	35-2020	0	980	RT	1	0	0	1	2	NA	NA	0	NA	NA	0	1	1	0	1	0	1	0	0	1	0	1	73	0	1	1	0	0	0	0	0	0	2	0.0136986301369863	73
709	arosover	windyangel14	2020-08-30	2020	8	30	RT @windyangel14: <U+C624><U+B298> <U+CE5C><U+AD6C><U+AC00> <U+C2DC><U+C704><U+C5D0><U+C11C> <U+BCF8><U+AC83><U+314B><U+314B><U+314B><U+314B><U+314B> #DefundThePolice	Mentions	https://twitter.com/#!/arosover/status/1300045040677539840	defund	35-2020	0	981	RT	1	0	0	0	0	NA	NA	0	NA	NA	0	0	0	0	1	0	1	0	0	1	0	0	59	0	0	1	0	0	0	0	0	0	2	0	1
710	p4py_g33k	chadwickboseman	2020-08-30	2020	8	30	RT @chadwickboseman: Read our letter and full list of demands at #Hollywood4BlackLives #DefundThePolice	Mentions	https://twitter.com/#!/p4py_g33k/status/1300045043718328321	defund	35-2020	0	982	RT	1	0	0	0	0	NA	NA	0	NA	NA	0	-1	-1	0	1	0	1	0	0	1	0	0	206	0	0	1	0	0	0	0	0	0	2	0	206
711	carefulwithusa	docmellymel	2020-08-30	2020	8	30	RT @DocMellyMel: #DefundThePolice doesn't mean reform the police.	Mentions	https://twitter.com/#!/carefulwithusa/status/1300045076916326401	defund	35-2020	0	983	RT	1	0	0	1	1	0	1	1	0	1	1	0	0	0	1	0	1	0	0	1	0	0	5	0	0	1	0	0	0	0	0	0	1	0	57
712	sherri53219701	hausmusichero	2020-08-30	2020	8	30	RT @hausmusichero: when is it going to end? #BlackLivesMatter #DefundthePolice #ACAB #JusticeForJacob #JusticeForBreonnaTaylor #kylerittenh…	Mentions	https://twitter.com/#!/sherri53219701/status/1300045407871959040	defund	35-2020	0	985	RT	1	0	0	0	0	NA	NA	0	NA	NA	0	0	0	0	1	0	1	0	0	1	0	0	3	0	0	1	0	0	0	0	0	0	2	0	8
713	tsockwewon	theunitedspot1	2020-08-30	2020	8	30	RT @TheUnitedSpot1: #DefundThePolice	Mentions	https://twitter.com/#!/tsockwewon/status/1300045667151368193	defund	35-2020	0	986	RT	1	0	0	0	0	NA	NA	0	NA	NA	0	0	0	0	1	0	1	0	0	1	0	0	21	0	0	1	0	0	0	0	0	0	2	0	5
714	lucaspsi3	windyangel14	2020-08-30	2020	8	30	RT @windyangel14: <U+C624><U+B298> <U+CE5C><U+AD6C><U+AC00> <U+C2DC><U+C704><U+C5D0><U+C11C> <U+BCF8><U+AC83><U+314B><U+314B><U+314B><U+314B><U+314B> #DefundThePolice	Mentions	https://twitter.com/#!/lucaspsi3/status/1300045989538074626	defund	35-2020	0	987	RT	1	0	0	0	0	NA	NA	0	NA	NA	0	0	0	0	1	0	1	0	0	1	0	0	59	0	0	1	0	0	0	0	0	0	3	0	1424
715	raptor7q	theunitedspot1	2020-08-30	2020	8	30	RT @TheUnitedSpot1: #DefundThePolice	Mentions	https://twitter.com/#!/raptor7q/status/1300046012308959232	defund	35-2020	0	988	RT	1	0	0	0	0	NA	NA	0	NA	NA	0	0	0	0	1	0	1	0	0	1	0	0	21	0	0	1	0	0	0	0	0	0	3	0	206
716	courtaf	bikelanediary	2020-08-30	2020	8	30	RT @BikeLaneDiary: Photos: Huge Anti-black Racism March in Toronto on Bloor Street #DefundThePolice #JUSTICEFORREGIS #BlackLivesMatter http…	Mentions	https://twitter.com/#!/courtaf/status/1300046073440931840	defund	35-2020	0	989	RT	1	0	0	0	0	1	0	-1	1	0	-1	-3	-3	0	1	0	1	0	0	1	0	0	14	0	0	1	0	0	0	0	0	0	1	0	20
717	simply_ss598	jim_jordan	2020-08-30	2020	8	30	RT @Jim_Jordan: What happens to Senator Paul if Democrats #DefundThePolice? What about you and your family? Your church? Your school? Y…	Mentions	https://twitter.com/#!/simply_ss598/status/1300046124204601346	defund	35-2020	0	990	RT	1	0	0	0	2	NA	NA	0	NA	NA	0	0	0	0	1	0	1	0	0	1	0	0	1424	0	0	1	0	0	0	0	0	0	1	0	206
718	roxann_minerals	portlandpolice	2020-08-30	2020	8	30	RT @Roxann_Minerals: .@KenoshaPolice #KenoshaPolice @PortlandPolice #PortlandPolice #DefundThePolice #PoliceBrutality #PoliceViolence #B…	Mentions	https://twitter.com/#!/roxann_minerals/status/1300046320355467269	defund	35-2020	0	993	RT	1	0	0	0	0	NA	NA	0	NA	NA	0	0	0	0	1	0	3	0	0	1	0	7	21	0	1	1	0	0	0	0	0	0	1	0.333333333333333	3
719	roxann_minerals	kenoshapolice	2020-08-30	2020	8	30	RT @Roxann_Minerals: .@KenoshaPolice #KenoshaPolice @PortlandPolice #PortlandPolice #DefundThePolice #PoliceBrutality #PoliceViolence #B…	Mentions	https://twitter.com/#!/roxann_minerals/status/1300046320355467269	defund	35-2020	0	994	RT	1	0	0	0	0	NA	NA	0	NA	NA	0	0	0	0	1	0	3	0	0	1	0	0	1	0	0	1	0	0	0	0	0	0	2	0	206
720	msgorgeoussmile	darrylstephens	2020-08-30	2020	8	30	RT @darrylstephens: #DefundThePolice	Mentions	https://twitter.com/#!/msgorgeoussmile/status/1300046451645526022	defund	35-2020	0	995	RT	1	0	0	0	0	NA	NA	0	NA	NA	0	0	0	0	1	0	1	0	0	1	0	0	106	0	0	1	0	0	0	0	0	0	2	0	16
721	taonf	taonf	2020-08-30	2020	8	30	RT @taonf: Email and mail government officials and council members to reallocate egregious police budgets towards education, social service…	Tweet	https://twitter.com/#!/taonf/status/1300046586312040448	defund	35-2020	0	996	RT	1	1	1	2	2	1	0	-1	1	0	-1	0	0	0	1	0	1	0	0	1	0	0	1	0	0	1	0	0	0	0	0	0	1	0	1
722	crakbibnoum	chadwickboseman	2020-08-30	2020	8	30	RT @chadwickboseman: Read our letter and full list of demands at #Hollywood4BlackLives #DefundThePolice	Mentions	https://twitter.com/#!/crakbibnoum/status/1300046796102737920	defund	35-2020	0	997	RT	1	0	0	0	0	NA	NA	0	NA	NA	0	-1	-1	0	1	0	1	0	0	1	0	0	206	0	0	1	0	0	0	0	0	0	1	0	19
723	robmclarty	drsdefundpolice	2020-08-30	2020	8	30	RT @DrsDefundPolice: "We demand our basic human right to live peacefully with the equitable opportunity to live our best lives, take care o…	Mentions	https://twitter.com/#!/robmclarty/status/1300046827681722368	defund	35-2020	0	998	RT	1	1	0	0	0	0	2	2	0	2	2	5	5	0	1	0	1	0	0	1	0	0	119	0	0	1	0	0	0	0	0	0	1	0	7
724	skeletongirl91	rfm_iii	2020-08-30	2020	8	30	RT @rfm_III: Excellent explanation of how the police cannot stop crime because they only react once it happens. A better way to stop crime…	Mentions	https://twitter.com/#!/skeletongirl91/status/1300046876767596544	defund	35-2020	0	999	RT	1	3	0	2	2	2	1	-1	2	1	-1	-5	-5	0	1	0	1	0	0	1	0	0	2	0	0	1	0	0	0	0	0	0	1	0	16
725	sunshine15west	bikelanediary	2020-08-30	2020	8	30	RT @BikeLaneDiary: Photos: Huge Anti-black Racism March in Toronto on Bloor Street #DefundThePolice #JUSTICEFORREGIS #BlackLivesMatter http…	Mentions	https://twitter.com/#!/sunshine15west/status/1300047073363079168	defund	35-2020	0	1000	RT	1	0	0	0	0	1	0	-1	1	0	-1	-3	-3	0	1	0	1	0	0	1	0	0	14	0	0	1	0	0	0	0	0	0	1	0	9
726	pascalmolineaux	cornelwest	2020-08-30	2020	8	30	RT @justinmiers: 3) And today, when @ninaturner and @CornelWest lead our country in a new direction I will shed some tears that someone has…	Mentions	https://twitter.com/#!/pascalmolineaux/status/1300047092992401408	defund	35-2020	0	1002	RT	1	0	0	0	0	0	1	1	0	1	1	-2	-2	0	1	0	3	0	0	1	0	0	3	0	0	1	0	0	0	0	0	0	2	0	20
727	pascalmolineaux	ninaturner	2020-08-30	2020	8	30	RT @justinmiers: 3) And today, when @ninaturner and @CornelWest lead our country in a new direction I will shed some tears that someone has…	Mentions	https://twitter.com/#!/pascalmolineaux/status/1300047092992401408	defund	35-2020	0	1004	RT	1	0	0	0	0	0	1	1	0	1	1	-2	-2	0	1	0	3	0	0	1	0	0	5	0	0	1	0	0	0	0	0	0	2	0	2
728	pascalmolineaux	justinmiers	2020-08-30	2020	8	30	RT @justinmiers: 3) And today, when @ninaturner and @CornelWest lead our country in a new direction I will shed some tears that someone has…	Mentions	https://twitter.com/#!/pascalmolineaux/status/1300047092992401408	defund	35-2020	0	1005	RT	1	0	0	0	0	0	1	1	0	1	1	-2	-2	0	1	0	3	0	0	1	0	0	2	0	0	1	0	0	0	0	0	0	3	0	206
729	_sayshay_	darrylstephens	2020-08-30	2020	8	30	RT @darrylstephens: #DefundThePolice	Mentions	https://twitter.com/#!/_sayshay_/status/1300047333468626945	defund	35-2020	0	1007	RT	1	0	0	0	0	NA	NA	0	NA	NA	0	0	0	0	1	0	1	0	0	1	0	0	106	0	0	1	0	0	0	0	0	0	1	0	49
730	sig1776	pismo_b	2020-08-30	2020	8	30	RT @Pismo_B: Police Officers save a 9-month-old baby, after finding him to be unconscious, during a traffic stop. D-RATS - But we have to…	Mentions	https://twitter.com/#!/sig1776/status/1300047430046683136	defund	35-2020	0	1008	RT	1	0	0	1	2	NA	NA	0	NA	NA	0	1	1	0	1	0	1	0	0	1	0	1	73	0	1	1	0	0	0	0	0	0	1	0.0136986301369863	73
731	barbedosheepman	lana862	2020-08-30	2020	8	30	RT @lana862: @BarbedoSheepMan #DefundThePolice until all the nazis and criminals cops are in jail.	Mentions	https://twitter.com/#!/barbedosheepman/status/1300022752980729856	defund	35-2020	0	1009	RT	1	0	0	1	0	NA	NA	0	NA	NA	0	-3	-3	0	1	0	1	0	0	1	0	0	1	0	0	1	0	0	0	0	0	0	1	0	1
732	marklpenam4a	ashlynanarchy	2020-08-30	2020	8	30	RT @KevinSGillespie: @leftwpop @ashlynanarchy Defunding police means replacing many of the tasks police do. If an ambulance shows up, they…	Mentions	https://twitter.com/#!/marklpenam4a/status/1300047700558336000	defund	35-2020	0	1012	RT	1	0	0	3	3	NA	NA	0	NA	NA	0	0	0	0	1	0	3	0	0	1	0	0	2	0	0	1	0	0	0	0	0	0	1	0	20
733	marklpenam4a	leftwpop	2020-08-30	2020	8	30	RT @KevinSGillespie: @leftwpop @ashlynanarchy Defunding police means replacing many of the tasks police do. If an ambulance shows up, they…	Mentions	https://twitter.com/#!/marklpenam4a/status/1300047700558336000	defund	35-2020	0	1013	RT	1	0	0	3	3	NA	NA	0	NA	NA	0	0	0	0	1	0	3	0	0	1	0	0	2	0	0	1	0	0	0	0	0	0	1	0	35
734	marklpenam4a	kevinsgillespie	2020-08-30	2020	8	30	RT @KevinSGillespie: @leftwpop @ashlynanarchy Defunding police means replacing many of the tasks police do. If an ambulance shows up, they…	Mentions	https://twitter.com/#!/marklpenam4a/status/1300047700558336000	defund	35-2020	0	1014	RT	1	0	0	3	3	NA	NA	0	NA	NA	0	0	0	0	1	0	3	0	0	1	0	0	2	0	0	1	0	0	0	0	0	0	2	0	3
735	kloster_adam	cbcnews	2020-08-30	2020	8	30	RT @BillyJoyce1976: THIS is happening in Ottawa right now, but @CBCNews is busy covering #DefundThePolice rallies with 100 people and claim…	Mentions	https://twitter.com/#!/kloster_adam/status/1300047707797516290	defund	35-2020	0	1015	RT	1	0	0	0	0	NA	NA	0	NA	NA	0	0	0	0	1	0	2	0	0	1	0	0	35	0	0	1	0	0	0	0	0	0	2	0	5
736	kloster_adam	billyjoyce1976	2020-08-30	2020	8	30	RT @BillyJoyce1976: THIS is happening in Ottawa right now, but @CBCNews is busy covering #DefundThePolice rallies with 100 people and claim…	Mentions	https://twitter.com/#!/kloster_adam/status/1300047707797516290	defund	35-2020	0	1016	RT	1	0	0	0	0	NA	NA	0	NA	NA	0	0	0	0	1	0	2	0	0	1	0	0	32	0	0	1	0	0	0	0	0	0	1	0	2
737	kmcgwalker	chadwickboseman	2020-08-30	2020	8	30	RT @chadwickboseman: Read our letter and full list of demands at #Hollywood4BlackLives #DefundThePolice	Mentions	https://twitter.com/#!/kmcgwalker/status/1300047784838606850	defund	35-2020	0	1017	RT	1	0	0	0	0	NA	NA	0	NA	NA	0	-1	-1	0	1	0	1	0	0	1	0	0	206	0	0	1	0	0	0	0	0	0	1	0	20
738	meeshjr	notanotherblk	2020-08-30	2020	8	30	RT @notanotherblk: Amazing day TORONTO! We have made history today nationwide! The revolution is alive and strong! Defund, disarm, dismantl…	Mentions	https://twitter.com/#!/meeshjr/status/1300047875754295297	defund	35-2020	0	1018	RT	1	1	0	1	1	1	2	1	1	2	1	7	7	0	1	0	1	0	0	1	0	0	96	0	0	1	0	0	0	0	0	0	1	0	1424
739	stainrod_jason	cbcnews	2020-08-30	2020	8	30	RT @BillyJoyce1976: THIS is happening in Ottawa right now, but @CBCNews is busy covering #DefundThePolice rallies with 100 people and claim…	Mentions	https://twitter.com/#!/stainrod_jason/status/1300047944192675845	defund	35-2020	0	1019	RT	1	0	0	0	0	NA	NA	0	NA	NA	0	0	0	0	1	0	2	0	0	1	0	0	35	0	0	1	0	0	0	0	0	0	1	0	206
740	stainrod_jason	billyjoyce1976	2020-08-30	2020	8	30	RT @BillyJoyce1976: THIS is happening in Ottawa right now, but @CBCNews is busy covering #DefundThePolice rallies with 100 people and claim…	Mentions	https://twitter.com/#!/stainrod_jason/status/1300047944192675845	defund	35-2020	0	1020	RT	1	0	0	0	0	NA	NA	0	NA	NA	0	0	0	0	1	0	2	0	0	1	0	0	32	0	0	1	0	0	0	0	0	0	2	0	66
741	kathr72164	congressmanhice	2020-08-30	2020	8	30	RT @CongressmanHice: Incredible law enforcement story in Georgia this week. This is why we #DEFENDThePolice. Who will protect the most vu…	Mentions	https://twitter.com/#!/kathr72164/status/1300047989998837762	defund	35-2020	1	1021	RT	1	0	0	0	1	0	2	2	0	2	2	1	1	1	1	2	1	1	1	1	1	278	35	34	1	1	1	2	1	279	1	2	0.5	7.94285714285714	0.12589928057554
742	d43myers	pismo_b	2020-08-30	2020	8	30	RT @Pismo_B: Police Officers save a 9-month-old baby, after finding him to be unconscious, during a traffic stop. D-RATS - But we have to…	Mentions	https://twitter.com/#!/d43myers/status/1300047991085191169	defund	35-2020	0	1022	RT	1	0	0	1	2	NA	NA	0	NA	NA	0	1	1	0	1	0	1	0	0	1	0	1	73	0	1	1	0	0	0	0	0	0	2	0.0136986301369863	73
743	schrisangelo	jim_jordan	2020-08-30	2020	8	30	RT @Jim_Jordan: What happens to Senator Paul if Democrats #DefundThePolice? What about you and your family? Your church? Your school? Y…	Mentions	https://twitter.com/#!/schrisangelo/status/1300048125172776960	defund	35-2020	0	1024	RT	1	0	0	0	2	NA	NA	0	NA	NA	0	0	0	0	1	0	1	0	0	1	0	0	1424	0	0	1	0	0	0	0	0	0	1	0	116
744	thumb_ba_lina	chadwickboseman	2020-08-30	2020	8	30	RT @chadwickboseman: Read our letter and full list of demands at #Hollywood4BlackLives #DefundThePolice	Mentions	https://twitter.com/#!/thumb_ba_lina/status/1300048357797310468	defund	35-2020	0	1025	RT	1	0	0	0	0	NA	NA	0	NA	NA	0	-1	-1	0	1	0	1	0	0	1	0	0	206	0	0	1	0	0	0	0	0	0	2	0	4
745	panama_priince	darrylstephens	2020-08-30	2020	8	30	RT @darrylstephens: #DefundThePolice	Mentions	https://twitter.com/#!/panama_priince/status/1300048397097893890	defund	35-2020	0	1026	RT	1	0	0	0	0	NA	NA	0	NA	NA	0	0	0	0	1	0	1	0	0	1	0	0	106	0	0	1	0	0	0	0	0	0	2	0	2
746	druid1547	chadwickboseman	2020-08-30	2020	8	30	RT @chadwickboseman: Read our letter and full list of demands at #Hollywood4BlackLives #DefundThePolice	Mentions	https://twitter.com/#!/druid1547/status/1300048481718087686	defund	35-2020	0	1027	RT	1	0	0	0	0	NA	NA	0	NA	NA	0	-1	-1	0	1	0	1	0	0	1	0	0	206	0	0	1	0	0	0	0	0	0	1	0	66
747	lavendersister	guillermodiazyo	2020-08-30	2020	8	30	RT @guillermodiazyo: #DEFUNDTHEPOLICE	Mentions	https://twitter.com/#!/lavendersister/status/1300048661515325440	defund	35-2020	0	1029	RT	1	0	0	0	0	NA	NA	0	NA	NA	0	0	0	0	1	0	1	0	0	1	0	0	2	0	0	1	0	0	0	0	0	0	1	0	2
748	itsa025	theunitedspot1	2020-08-30	2020	8	30	RT @TheUnitedSpot1: If you #DefundThePolice, who you gonna call for help?	Mentions	https://twitter.com/#!/itsa025/status/1300048721879740416	defund	35-2020	0	1031	RT	1	0	0	0	0	NA	NA	0	NA	NA	0	0	0	0	1	1	1	0	1	1	0	0	21	0	0	1	0	0	0	0	0	1	1	0	5
749	calebkoonts	bretweinstein	2020-08-30	2020	8	30	RT @BretWeinstein: ‘2 + 2 = 5’ is to math as “mostly peaceful” is to journalism as “some men menstruate” is to biology as #shutdownstem is…	Mentions	https://twitter.com/#!/calebkoonts/status/1300049031947841536	defund	35-2020	0	1032	RT	1	0	0	0	2	0	1	1	0	1	1	2	2	0	1	0	1	0	0	1	0	0	13	0	0	1	0	0	0	0	0	0	1	0	35
750	richard18653339	dominicfarrell	2020-08-30	2020	8	30	RT @DominicFarrell: One salute supporting fascism another Marxism and anarchy. Both groups of players and management made a very bad call…	Mentions	https://twitter.com/#!/richard18653339/status/1300049122418925570	defund	35-2020	0	1033	RT	1	2	1	2	2	3	2	-1	3	2	-1	-2	-2	0	1	0	1	0	0	1	0	0	93	0	0	1	0	0	0	0	0	0	1	0	1424
751	edverheijden	jim_jordan	2020-08-30	2020	8	30	RT @Jim_Jordan: What happens to Senator Paul if Democrats #DefundThePolice? What about you and your family? Your church? Your school? Y…	Mentions	https://twitter.com/#!/edverheijden/status/1300049131919085568	defund	35-2020	0	1034	RT	1	0	0	0	2	NA	NA	0	NA	NA	0	0	0	0	1	0	1	0	0	1	0	0	1424	0	0	1	0	0	0	0	0	0	1	0	19
752	split_mom	jim_jordan	2020-08-30	2020	8	30	RT @Jim_Jordan: What happens to Senator Paul if Democrats #DefundThePolice? What about you and your family? Your church? Your school? Y…	Mentions	https://twitter.com/#!/split_mom/status/1300049288840572929	defund	35-2020	0	1036	RT	1	0	0	0	2	NA	NA	0	NA	NA	0	0	0	0	1	0	1	0	0	1	0	0	1424	0	0	1	0	0	0	0	0	0	1	0	21
753	chrisarnoldtn	jim_jordan	2020-08-30	2020	8	30	RT @Jim_Jordan: What happens to Senator Paul if Democrats #DefundThePolice? What about you and your family? Your church? Your school? Y…	Mentions	https://twitter.com/#!/chrisarnoldtn/status/1300049467064963072	defund	35-2020	0	1037	RT	1	0	0	0	2	NA	NA	0	NA	NA	0	0	0	0	1	0	1	0	0	1	0	0	1424	0	0	1	0	0	0	0	0	0	1	0	29
754	quazeeemoto	alikschier	2020-08-30	2020	8	30	RT @AlikSchier: MPD just tear gassed the very people they claim they protect. #DefundThePolice	Mentions	https://twitter.com/#!/quazeeemoto/status/1300049557020123142	defund	35-2020	0	1038	RT	1	0	0	0	0	0	1	1	0	1	1	1	1	0	1	0	1	0	0	1	0	0	4	0	0	1	0	0	0	0	0	0	1	0	41
755	shrimpbizket	mayorbowser	2020-08-30	2020	8	30	RT @DMVBlackLives: It’s Black Joy and Transparency Sunday for the Nations people favorite @MayorBowser. She had the words #DefundThePolice…	Mentions	https://twitter.com/#!/shrimpbizket/status/1300049614754766852	defund	35-2020	0	1039	RT	1	1	0	0	1	0	2	2	0	2	2	5	5	0	1	0	2	0	0	1	0	0	29	0	0	1	0	0	0	0	0	0	1	0	29
756	shrimpbizket	dmvblacklives	2020-08-30	2020	8	30	RT @DMVBlackLives: It’s Black Joy and Transparency Sunday for the Nations people favorite @MayorBowser. She had the words #DefundThePolice…	Mentions	https://twitter.com/#!/shrimpbizket/status/1300049614754766852	defund	35-2020	0	1040	RT	1	1	0	0	1	0	2	2	0	2	2	5	5	0	1	0	2	0	0	1	0	0	41	0	0	1	0	0	0	0	0	0	1	0	41
757	raychiruu	bikelanediary	2020-08-30	2020	8	30	RT @BikeLaneDiary: Photos: Huge Anti-black Racism March in Toronto on Bloor Street #DefundThePolice #JUSTICEFORREGIS #BlackLivesMatter http…	Mentions	https://twitter.com/#!/raychiruu/status/1300049653765935106	defund	35-2020	0	1041	RT	1	0	0	0	0	1	0	-1	1	0	-1	-3	-3	0	1	0	1	0	0	1	0	0	14	0	0	1	0	0	0	0	0	0	1	0	29
758	lynnepeskoeyang	profjeffries	2020-08-30	2020	8	30	RT @ProfJeffries: Comply or die............unless, of course, you’re white, then you can pretty much do whatever the hell you want and poli…	Mentions	https://twitter.com/#!/lynnepeskoeyang/status/1300049893877313538	defund	35-2020	0	1042	RT	1	1	1	2	2	2	1	-1	2	1	-1	-6	-6	0	1	0	1	0	0	1	0	0	29	0	0	1	0	0	0	0	0	0	1	0	41
759	drrhondaw	chadwickboseman	2020-08-30	2020	8	30	RT @chadwickboseman: Read our letter and full list of demands at #Hollywood4BlackLives #DefundThePolice	Mentions	https://twitter.com/#!/drrhondaw/status/1300050022042685440	defund	35-2020	0	1043	RT	1	0	0	0	0	NA	NA	0	NA	NA	0	-1	-1	0	1	0	1	0	0	1	0	0	206	0	0	1	0	0	0	0	0	0	1	0	35
760	xblackblocx	jaggimontreal	2020-08-30	2020	8	30	RT @JaggiMontreal: The racist John A. Macdonald statue in Montreal has fallen! It was removed minutes ago by anonymous protesters at the en…	Mentions	https://twitter.com/#!/xblackblocx/status/1300050035753787392	defund	35-2020	0	1044	RT	1	0	1	0	0	2	0	-2	2	0	-2	-7	-7	0	1	0	1	0	0	1	0	0	57	0	0	1	0	0	0	0	0	0	3	0	29
761	shelettaisfunny	profjeffries	2020-08-30	2020	8	30	RT @ProfJeffries: Comply or die............unless, of course, you’re white, then you can pretty much do whatever the hell you want and poli…	Mentions	https://twitter.com/#!/shelettaisfunny/status/1300050067773100032	defund	35-2020	0	1045	RT	1	1	1	2	2	2	1	-1	2	1	-1	-6	-6	0	1	0	1	0	0	1	0	0	29	0	0	1	0	0	0	0	0	0	3	0	41
762	termn8u	pismo_b	2020-08-30	2020	8	30	RT @Pismo_B: Police Officers save a 9-month-old baby, after finding him to be unconscious, during a traffic stop. D-RATS - But we have to…	Mentions	https://twitter.com/#!/termn8u/status/1300050130402512896	defund	35-2020	0	1046	RT	1	0	0	1	2	NA	NA	0	NA	NA	0	1	1	0	1	0	1	0	0	1	0	1	73	0	1	1	0	0	0	0	0	0	1	0.0136986301369863	73
763	35_jojo_35	dhebertdaoust	2020-08-30	2020	8	30	RT @dhebertdaoust: C’est ironique que ces gens manifestent pour « débudgétiser la police » ... en nous montrant exactement pourquoi on a be…	Mentions	https://twitter.com/#!/35_jojo_35/status/1300050383851585542	defund	35-2020	0	1058	RT	1	0	0	1	1	NA	NA	0	NA	NA	0	0	0	0	1	0	1	0	0	1	0	0	1	0	0	1	0	0	0	0	0	0	1	0	29
764	christinearizzi	profjeffries	2020-08-30	2020	8	30	RT @ProfJeffries: Comply or die............unless, of course, you’re white, then you can pretty much do whatever the hell you want and poli…	Mentions	https://twitter.com/#!/christinearizzi/status/1300050415569047554	defund	35-2020	0	1059	RT	1	1	1	2	2	2	1	-1	2	1	-1	-6	-6	0	1	0	1	0	0	1	0	0	29	0	0	1	0	0	0	0	0	0	1	0	41
765	skh5ds1s	jim_jordan	2020-08-30	2020	8	30	RT @Jim_Jordan: What happens to Senator Paul if Democrats #DefundThePolice? What about you and your family? Your church? Your school? Y…	Mentions	https://twitter.com/#!/skh5ds1s/status/1300050441829380097	defund	35-2020	0	1060	RT	1	0	0	0	2	NA	NA	0	NA	NA	0	0	0	0	1	0	1	0	0	1	0	0	1424	0	0	1	0	0	0	0	0	0	1	0	21
766	iamtarastar	chadwickboseman	2020-08-30	2020	8	30	RT @chadwickboseman: Read our letter and full list of demands at #Hollywood4BlackLives #DefundThePolice	Mentions	https://twitter.com/#!/iamtarastar/status/1300050449136062464	defund	35-2020	0	1061	RT	1	0	0	0	0	NA	NA	0	NA	NA	0	-1	-1	0	1	0	1	0	0	1	0	0	206	0	0	1	0	0	0	0	0	0	1	0	73
767	vnessa09	darrylstephens	2020-08-30	2020	8	30	RT @darrylstephens: #DefundThePolice	Mentions	https://twitter.com/#!/vnessa09/status/1300050454160826368	defund	35-2020	0	1062	RT	1	0	0	0	0	NA	NA	0	NA	NA	0	0	0	0	1	0	1	0	0	1	0	0	106	0	0	1	0	0	0	0	0	0	1	0	206
768	celinegarnier1	cooperbarnes	2020-08-30	2020	8	30	RT @cooperbarnes: It’s time that we evolved as a nation. #BlackLivesMatter #TrumpFailedAmerica #DefundThePolice	Mentions	https://twitter.com/#!/celinegarnier1/status/1300050473534226436	defund	35-2020	0	1063	RT	1	0	0	0	1	NA	NA	0	NA	NA	0	0	0	0	1	0	1	0	0	1	0	0	1	0	0	1	0	0	0	0	0	0	3	0	206
769	team_dji	profjeffries	2020-08-30	2020	8	30	RT @ProfJeffries: Comply or die............unless, of course, you’re white, then you can pretty much do whatever the hell you want and poli…	Mentions	https://twitter.com/#!/team_dji/status/1300050780356042753	defund	35-2020	0	1064	RT	1	1	1	2	2	2	1	-1	2	1	-1	-6	-6	0	1	0	1	0	0	1	0	0	29	0	0	1	0	0	0	0	0	0	3	0	96
770	circaliz	drsdefundpolice	2020-08-30	2020	8	30	RT @DrsDefundPolice: "We demand our basic human right to live peacefully with the equitable opportunity to live our best lives, take care o…	Mentions	https://twitter.com/#!/circaliz/status/1300050819941888000	defund	35-2020	0	1065	RT	1	1	0	0	0	0	2	2	0	2	2	5	5	0	1	0	3	0	0	1	0	0	119	0	0	1	0	0	0	0	0	0	3	0	1
771	jazzmim25	jim_jordan	2020-08-30	2020	8	30	RT @Jim_Jordan: What happens to Senator Paul if Democrats #DefundThePolice? What about you and your family? Your church? Your school? Y…	Mentions	https://twitter.com/#!/jazzmim25/status/1300050848823816194	defund	35-2020	0	1066	RT	1	0	0	0	2	NA	NA	0	NA	NA	0	0	0	0	1	0	1	0	0	1	0	0	1424	0	0	1	0	0	0	0	0	0	1	0	119
772	fioriliss	congressmanhice	2020-08-30	2020	8	30	RT @CongressmanHice: Incredible law enforcement story in Georgia this week. This is why we #DEFENDThePolice. Who will protect the most vu…	Mentions	https://twitter.com/#!/fioriliss/status/1300050863940083712	defund	35-2020	1	1067	RT	1	0	0	0	1	0	2	2	0	2	2	1	1	1	1	2	1	1	1	1	1	278	35	34	1	1	1	2	1	279	1	2	0.5	7.94285714285714	0.12589928057554
773	cutbeart	helenarmstrong5	2020-08-30	2020	8	30	RT @pjalexander6: @HelenArmstrong5 @cutbeart @UROCKlive1 Belay that. Double the protests and calls for justice. This is not how they defeat…	Mentions	https://twitter.com/#!/cutbeart/status/1299965228550103040	defund	35-2020	0	1070	RT	1	0	0	0	2	1	1	0	1	1	0	0	0	0	1	0	3	0	0	1	0	0	1	0	0	1	0	0	0	0	0	0	1	0	206
774	cutbeart	pjalexander6	2020-08-30	2020	8	30	RT @pjalexander6: @HelenArmstrong5 @cutbeart @UROCKlive1 Belay that. Double the protests and calls for justice. This is not how they defeat…	Mentions	https://twitter.com/#!/cutbeart/status/1299965228550103040	defund	35-2020	0	1073	RT	1	0	0	0	2	1	1	0	1	1	0	0	0	0	1	0	3	0	0	1	0	0	1	0	0	1	0	0	0	0	0	0	1	0	29
775	cutbeart	urocklive1	2020-08-30	2020	8	30	RT @pjalexander6: @HelenArmstrong5 @cutbeart @UROCKlive1 Belay that. Double the protests and calls for justice. This is not how they defeat…	Mentions	https://twitter.com/#!/cutbeart/status/1299965228550103040	defund	35-2020	0	1076	RT	1	0	0	0	2	1	1	0	1	1	0	0	0	0	1	0	3	0	0	1	0	0	1	0	0	1	0	0	0	0	0	0	3	0	41
776	vwaynetalleyjr1	jim_jordan	2020-08-30	2020	8	30	RT @Jim_Jordan: What happens to Senator Paul if Democrats #DefundThePolice? What about you and your family? Your church? Your school? Y…	Mentions	https://twitter.com/#!/vwaynetalleyjr1/status/1300051068265562112	defund	35-2020	0	1077	RT	1	0	0	0	2	NA	NA	0	NA	NA	0	0	0	0	1	0	1	0	0	1	0	0	1424	0	0	1	0	0	0	0	0	0	3	0	29
777	xl772	tinu	2020-08-30	2020	8	30	RT @Tinu: You cannot #ReformThePolice. I used to think we could too. We’re living in the result of decades of attempts. The next ste…	Mentions	https://twitter.com/#!/xl772/status/1300051324227276800	defund	35-2020	0	1080	RT	1	0	0	0	0	NA	NA	0	NA	NA	0	0	0	0	1	0	1	0	0	1	0	0	17	0	0	1	0	0	0	0	0	0	3	0	41
778	airfriedtweets	callforcongress	2020-08-30	2020	8	30	RT @CallForCongress: #DefundThePolice	Mentions	https://twitter.com/#!/airfriedtweets/status/1300051415348449280	defund	35-2020	0	1084	RT	1	0	0	0	0	NA	NA	0	NA	NA	0	0	0	0	1	0	1	0	0	1	0	0	2	0	0	1	0	0	0	0	0	0	2	0	14
779	tainowarrior6	jim_jordan	2020-08-30	2020	8	30	RT @Jim_Jordan: What happens to Senator Paul if Democrats #DefundThePolice? What about you and your family? Your church? Your school? Y…	Mentions	https://twitter.com/#!/tainowarrior6/status/1300051516385112064	defund	35-2020	0	1085	RT	1	0	0	0	2	NA	NA	0	NA	NA	0	0	0	0	1	0	1	0	0	1	0	0	1424	0	0	1	0	0	0	0	0	0	2	0	59
780	stephaniesidley	chadwickboseman	2020-08-30	2020	8	30	RT @chadwickboseman: Read our letter and full list of demands at #Hollywood4BlackLives #DefundThePolice	Mentions	https://twitter.com/#!/stephaniesidley/status/1300051617572515840	defund	35-2020	0	1086	RT	1	0	0	0	0	NA	NA	0	NA	NA	0	-1	-1	0	1	0	1	0	0	1	0	0	206	0	0	1	0	0	0	0	0	0	1	0	16
781	not2da45698579	chadwickboseman	2020-08-30	2020	8	30	RT @chadwickboseman: Read our letter and full list of demands at #Hollywood4BlackLives #DefundThePolice	Mentions	https://twitter.com/#!/not2da45698579/status/1300051653593305088	defund	35-2020	0	1087	RT	1	0	0	0	0	NA	NA	0	NA	NA	0	-1	-1	0	1	0	1	0	0	1	0	0	206	0	0	1	0	0	0	0	0	0	1	0	29
782	littlejimmy129	pismo_b	2020-08-30	2020	8	30	RT @Pismo_B: Police Officers save a 9-month-old baby, after finding him to be unconscious, during a traffic stop. D-RATS - But we have to…	Mentions	https://twitter.com/#!/littlejimmy129/status/1300051725366243333	defund	35-2020	0	1088	RT	1	0	0	1	2	NA	NA	0	NA	NA	0	1	1	0	1	0	1	0	0	1	0	1	73	0	1	1	0	0	0	0	0	0	2	0.0136986301369863	73
783	hamiltonjamese	drsdefundpolice	2020-08-30	2020	8	30	RT @DrsDefundPolice: "We demand our basic human right to live peacefully with the equitable opportunity to live our best lives, take care o…	Mentions	https://twitter.com/#!/hamiltonjamese/status/1300051771348398080	defund	35-2020	0	1090	RT	1	1	0	0	0	0	2	2	0	2	2	5	5	0	1	0	14	0	0	1	0	0	119	0	0	1	0	0	0	0	0	0	2	0	41
784	tierneycy	chadwickboseman	2020-08-30	2020	8	30	RT @chadwickboseman: Read our letter and full list of demands at #Hollywood4BlackLives #DefundThePolice	Mentions	https://twitter.com/#!/tierneycy/status/1300051896355479552	defund	35-2020	0	1091	RT	1	0	0	0	0	NA	NA	0	NA	NA	0	-1	-1	0	1	0	1	0	0	1	0	0	206	0	0	1	0	0	0	0	0	0	1	0	206
785	andyshirlaw	drsdefundpolice	2020-08-30	2020	8	30	RT @DrsDefundPolice: "We demand our basic human right to live peacefully with the equitable opportunity to live our best lives, take care o…	Mentions	https://twitter.com/#!/andyshirlaw/status/1300051974784602112	defund	35-2020	0	1092	RT	1	1	0	0	0	0	2	2	0	2	2	5	5	0	1	0	5	0	0	1	0	0	119	0	0	1	0	0	0	0	0	0	1	0	206
786	jemz1113	jim_jordan	2020-08-30	2020	8	30	RT @Jim_Jordan: What happens to Senator Paul if Democrats #DefundThePolice? What about you and your family? Your church? Your school? Y…	Mentions	https://twitter.com/#!/jemz1113/status/1300052005327638528	defund	35-2020	0	1093	RT	1	0	0	0	2	NA	NA	0	NA	NA	0	0	0	0	1	0	1	0	0	1	0	0	1424	0	0	1	0	0	0	0	0	0	1	0	96
787	broun1961	profjeffries	2020-08-30	2020	8	30	RT @ProfJeffries: Comply or die............unless, of course, you’re white, then you can pretty much do whatever the hell you want and poli…	Mentions	https://twitter.com/#!/broun1961/status/1300052306315141121	defund	35-2020	0	1098	RT	1	1	1	2	2	2	1	-1	2	1	-1	-6	-6	0	1	0	1	0	0	1	0	0	29	0	0	1	0	0	0	0	0	0	1	0	119
788	caridadisabel	realdonaldtrump	2020-08-30	2020	8	30	RT @wirelesshogan: Neither @JoeBiden nor @realDonaldTrump are interested in any real reform, like #DefundThePolice, within our criminal jus…	Mentions	https://twitter.com/#!/caridadisabel/status/1300052591913635842	defund	35-2020	0	1099	RT	1	1	1	1	1	1	1	0	1	1	0	-3	-3	0	1	0	3	0	0	1	0	1104	66	0	1	1	0	0	0	0	0	0	1	16.7272727272727	0.0597826086956522
789	caridadisabel	joebiden	2020-08-30	2020	8	30	RT @wirelesshogan: Neither @JoeBiden nor @realDonaldTrump are interested in any real reform, like #DefundThePolice, within our criminal jus…	Mentions	https://twitter.com/#!/caridadisabel/status/1300052591913635842	defund	35-2020	0	1100	RT	1	1	1	1	1	1	1	0	1	1	0	-3	-3	0	1	0	3	0	0	1	0	97	116	0	1	1	0	0	0	0	0	0	1	0.836206896551724	1.19587628865979
790	caridadisabel	wirelesshogan	2020-08-30	2020	8	30	RT @wirelesshogan: Neither @JoeBiden nor @realDonaldTrump are interested in any real reform, like #DefundThePolice, within our criminal jus…	Mentions	https://twitter.com/#!/caridadisabel/status/1300052591913635842	defund	35-2020	0	1101	RT	1	1	1	1	1	1	1	0	1	1	0	-3	-3	0	1	0	3	0	0	1	0	0	4	0	0	1	0	0	0	0	0	0	1	0	119
791	imtreyparker	jeniiiii_matias	2020-08-30	2020	8	30	RT @jeniiiii_matias: so she bites him and first thing he does is PUNCH HER????? do you know how many nurses get punched and hit everyday???…	Mentions	https://twitter.com/#!/imtreyparker/status/1300052789431803904	defund	35-2020	0	1104	RT	1	2	0	1	0	1	0	-1	1	0	-1	0	0	0	1	0	1	0	0	1	0	0	17	0	0	1	0	0	0	0	0	0	1	0	29
792	totigerlilly	drsdefundpolice	2020-08-30	2020	8	30	RT @DrsDefundPolice: "We demand our basic human right to live peacefully with the equitable opportunity to live our best lives, take care o…	Mentions	https://twitter.com/#!/totigerlilly/status/1300052908982050816	defund	35-2020	0	1105	RT	1	1	0	0	0	0	2	2	0	2	2	5	5	0	1	0	12	0	0	1	0	0	119	0	0	1	0	0	0	0	0	0	1	0	41
793	mfkantor	profjeffries	2020-08-30	2020	8	30	RT @ProfJeffries: Comply or die............unless, of course, you’re white, then you can pretty much do whatever the hell you want and poli…	Mentions	https://twitter.com/#!/mfkantor/status/1300052926065512449	defund	35-2020	0	1106	RT	1	1	1	2	2	2	1	-1	2	1	-1	-6	-6	0	1	0	1	0	0	1	0	0	29	0	0	1	0	0	0	0	0	0	1	0	119
794	jodianna_5920	kuzybecackling	2020-08-30	2020	8	30	RT @KuzyBeCackling: Flash bangs, pepper spray, possible tear gas #DCProtests #DefundMPD #DefundThePolice	Mentions	https://twitter.com/#!/jodianna_5920/status/1300053061625425921	defund	35-2020	0	1107	RT	1	0	0	0	0	NA	NA	0	NA	NA	0	0	0	0	1	0	1	0	0	1	0	0	7	0	0	1	0	0	0	0	0	0	1	0	19
795	1mathieu	cbcnews	2020-08-30	2020	8	30	RT @BillyJoyce1976: THIS is happening in Ottawa right now, but @CBCNews is busy covering #DefundThePolice rallies with 100 people and claim…	Mentions	https://twitter.com/#!/1mathieu/status/1300053313472344064	defund	35-2020	0	1109	RT	1	0	0	0	0	NA	NA	0	NA	NA	0	0	0	0	1	0	2	0	0	1	0	0	35	0	0	1	0	0	0	0	0	0	1	0	93
796	1mathieu	billyjoyce1976	2020-08-30	2020	8	30	RT @BillyJoyce1976: THIS is happening in Ottawa right now, but @CBCNews is busy covering #DefundThePolice rallies with 100 people and claim…	Mentions	https://twitter.com/#!/1mathieu/status/1300053313472344064	defund	35-2020	0	1110	RT	1	0	0	0	0	NA	NA	0	NA	NA	0	0	0	0	1	0	2	0	0	1	0	0	32	0	0	1	0	0	0	0	0	0	1	0	59
797	cruachanxix	saywhatnowyall	2020-08-30	2020	8	30	RT @saywhatnowyall: Let’s agree that protests should not become violent but also that arrests should not become murders. #PortlandShooting…	Mentions	https://twitter.com/#!/cruachanxix/status/1300053344548016128	defund	35-2020	0	1111	RT	1	1	1	1	0	2	0	-2	2	0	-2	-8	-8	0	1	0	1	0	0	1	0	0	2	0	0	1	0	0	0	0	0	0	1	0	1
798	neko_love630	saywhatnowyall	2020-08-30	2020	8	30	RT @saywhatnowyall: Let’s agree that protests should not become violent but also that arrests should not become murders. #PortlandShooting…	Mentions	https://twitter.com/#!/neko_love630/status/1300053485119918081	defund	35-2020	0	1113	RT	1	1	1	1	0	2	0	-2	2	0	-2	-8	-8	0	1	0	1	0	0	1	0	0	2	0	0	1	0	0	0	0	0	0	2	0	4
799	davidlopezwade1	mayorbowser	2020-08-30	2020	8	30	RT @DMVBlackLives: It’s Black Joy and Transparency Sunday for the Nations people favorite @MayorBowser. She had the words #DefundThePolice…	Mentions	https://twitter.com/#!/davidlopezwade1/status/1300053621078401024	defund	35-2020	0	1114	RT	1	1	0	0	1	0	2	2	0	2	2	5	5	0	1	0	6	0	0	1	0	0	29	0	0	1	0	0	0	0	0	0	2	0	96
800	davidlopezwade1	dmvblacklives	2020-08-30	2020	8	30	RT @DMVBlackLives: It’s Black Joy and Transparency Sunday for the Nations people favorite @MayorBowser. She had the words #DefundThePolice…	Mentions	https://twitter.com/#!/davidlopezwade1/status/1300053621078401024	defund	35-2020	0	1115	RT	1	1	0	0	1	0	2	2	0	2	2	5	5	0	1	0	6	0	0	1	0	0	41	0	0	1	0	0	0	0	0	0	1	0	2
801	sansreproach	afbranco	2020-08-30	2020	8	30	RT @afbranco: Branco Cartoon: Seeing the Light	Mentions	https://twitter.com/#!/sansreproach/status/1300052712365723653	defund	35-2020	0	1116	RT	1	0	0	0	0	NA	NA	0	NA	NA	0	0	0	0	1	0	4	0	0	1	0	0	50	0	0	1	0	0	0	0	0	0	1	0	206
802	sansreproach	afbranco	2020-08-30	2020	8	30	RT @afbranco: Branco Cartoon: Commucrat Manifesto	Mentions	https://twitter.com/#!/sansreproach/status/1300053884724011008	defund	35-2020	0	1117	RT	1	0	0	0	0	NA	NA	0	NA	NA	0	0	0	0	1	0	4	0	0	1	0	0	50	0	0	1	0	0	0	0	0	0	1	0	49
803	jaquxyzxaixai	marialaikwrites	2020-08-30	2020	8	30	RT @MariaLaikWrites: This is why #DefundThePolice #ACAB	Mentions	https://twitter.com/#!/jaquxyzxaixai/status/1300053970317172737	defund	35-2020	0	1119	RT	1	0	0	0	0	NA	NA	0	NA	NA	0	0	0	0	1	0	3	0	0	1	0	0	2	0	0	1	0	0	0	0	0	0	1	0	49
804	foreverred1878	jaggimontreal	2020-08-30	2020	8	30	RT @JaggiMontreal: The racist John A. Macdonald statue in Montreal has fallen! It was removed minutes ago by anonymous protesters at the en…	Mentions	https://twitter.com/#!/foreverred1878/status/1300054000193212417	defund	35-2020	0	1120	RT	1	0	1	0	0	2	0	-2	2	0	-2	-7	-7	0	1	0	1	0	0	1	0	0	57	0	0	1	0	0	0	0	0	0	1	0	106
805	russell74451650	jim_jordan	2020-08-30	2020	8	30	RT @Jim_Jordan: What happens to Senator Paul if Democrats #DefundThePolice? What about you and your family? Your church? Your school? Y…	Mentions	https://twitter.com/#!/russell74451650/status/1300054293911928832	defund	35-2020	0	1123	RT	1	0	0	0	2	NA	NA	0	NA	NA	0	0	0	0	1	0	1	0	0	1	0	0	1424	0	0	1	0	0	0	0	0	0	1	0	29
806	anoke20921	windyangel14	2020-08-30	2020	8	30	RT @windyangel14: <U+C624><U+B298> <U+CE5C><U+AD6C><U+AC00> <U+C2DC><U+C704><U+C5D0><U+C11C> <U+BCF8><U+AC83><U+314B><U+314B><U+314B><U+314B><U+314B> #DefundThePolice	Mentions	https://twitter.com/#!/anoke20921/status/1300054349700313088	defund	35-2020	0	1124	RT	1	0	0	0	0	NA	NA	0	NA	NA	0	0	0	0	1	0	1	0	0	1	0	0	59	0	0	1	0	0	0	0	0	0	1	0	41
807	ethan01597064	jim_jordan	2020-08-30	2020	8	30	RT @Jim_Jordan: What happens to Senator Paul if Democrats #DefundThePolice? What about you and your family? Your church? Your school? Y…	Mentions	https://twitter.com/#!/ethan01597064/status/1300054356084097024	defund	35-2020	0	1125	RT	1	0	0	0	2	NA	NA	0	NA	NA	0	0	0	0	1	0	1	0	0	1	0	0	1424	0	0	1	0	0	0	0	0	0	1	0	2
808	womencodersbot	mayorpgh	2020-08-30	2020	8	30	RT @407Redcult: Off-duty Pittsburgh police officer accused of hitting bicyclist, fleeing scene while drunk Cc: @mayorPGH #100DaysOfCode #W…	Mentions	https://twitter.com/#!/womencodersbot/status/1300054364825038848	defund	35-2020	0	1126	RT	1	1	0	2	2	2	0	-2	2	0	-2	-4	-4	0	1	0	3	0	0	1	0	0	2	0	0	1	0	0	0	0	0	0	1	0	35
809	womencodersbot	407redcult	2020-08-30	2020	8	30	RT @407Redcult: Off-duty Pittsburgh police officer accused of hitting bicyclist, fleeing scene while drunk Cc: @mayorPGH #100DaysOfCode #W…	Mentions	https://twitter.com/#!/womencodersbot/status/1300054364825038848	defund	35-2020	0	1127	RT	1	1	0	2	2	2	0	-2	2	0	-2	-4	-4	0	1	0	3	0	0	1	0	0	2	0	0	1	0	0	0	0	0	0	1	0	32
810	femtech_	mayorpgh	2020-08-30	2020	8	30	RT @407Redcult: Off-duty Pittsburgh police officer accused of hitting bicyclist, fleeing scene while drunk Cc: @mayorPGH #100DaysOfCode #W…	Mentions	https://twitter.com/#!/femtech_/status/1300054364866965505	defund	35-2020	0	1129	RT	1	1	0	2	2	2	0	-2	2	0	-2	-4	-4	0	1	0	2	0	0	1	0	0	2	0	0	1	0	0	0	0	0	0	1	0	57
811	femtech_	407redcult	2020-08-30	2020	8	30	RT @407Redcult: Off-duty Pittsburgh police officer accused of hitting bicyclist, fleeing scene while drunk Cc: @mayorPGH #100DaysOfCode #W…	Mentions	https://twitter.com/#!/femtech_/status/1300054364866965505	defund	35-2020	0	1130	RT	1	1	0	2	2	2	0	-2	2	0	-2	-4	-4	0	1	0	2	0	0	1	0	0	2	0	0	1	0	0	0	0	0	0	1	0	73
812	officialkychick	bailproject	2020-08-30	2020	8	30	RT @cassiaspeaks: The Lou Metro Corrections budget is $56M! 70% of those there are being held for pretrial. According to the @bailproject 9…	Mentions	https://twitter.com/#!/officialkychick/status/1300054861669642246	defund	35-2020	0	1134	RT	1	0	0	0	1	NA	NA	0	NA	NA	0	0	0	0	1	0	2	0	0	1	0	0	5	0	0	1	0	0	0	0	0	0	1	0	35
813	officialkychick	cassiaspeaks	2020-08-30	2020	8	30	RT @cassiaspeaks: The Lou Metro Corrections budget is $56M! 70% of those there are being held for pretrial. According to the @bailproject 9…	Mentions	https://twitter.com/#!/officialkychick/status/1300054861669642246	defund	35-2020	0	1135	RT	1	0	0	0	1	NA	NA	0	NA	NA	0	0	0	0	1	0	2	0	0	1	0	0	25	0	0	1	0	0	0	0	0	0	3	0	73
814	nugget_115	celtics_mike	2020-08-30	2020	8	30	RT @Celtics_Mike: #JacobBlake is paralyzed from the shooting. The cops wanted to abuse their power and handcuff him to his hospital bed f…	Mentions	https://twitter.com/#!/nugget_115/status/1300054935531327488	defund	35-2020	0	1137	RT	1	3	1	4	1	2	0	-2	2	0	-2	-3	-3	0	1	0	1	0	0	1	0	0	1	0	0	1	0	0	0	0	0	0	1	0	59
815	_illn	chadwickboseman	2020-08-30	2020	8	30	RT @chadwickboseman: Read our letter and full list of demands at #Hollywood4BlackLives #DefundThePolice	Mentions	https://twitter.com/#!/_illn/status/1300054989713399810	defund	35-2020	0	1138	RT	1	0	0	0	0	NA	NA	0	NA	NA	0	-1	-1	0	1	0	1	0	0	1	0	0	206	0	0	1	0	0	0	0	0	0	1	0	206
816	hib79	chadwickboseman	2020-08-30	2020	8	30	RT @chadwickboseman: Read our letter and full list of demands at #Hollywood4BlackLives #DefundThePolice	Mentions	https://twitter.com/#!/hib79/status/1300055044386164736	defund	35-2020	0	1139	RT	1	0	0	0	0	NA	NA	0	NA	NA	0	-1	-1	0	1	0	1	0	0	1	0	0	206	0	0	1	0	0	0	0	0	0	3	0	5
817	patrickmlarkin	profjeffries	2020-08-30	2020	8	30	RT @ProfJeffries: Comply or die............unless, of course, you’re white, then you can pretty much do whatever the hell you want and poli…	Mentions	https://twitter.com/#!/patrickmlarkin/status/1300055221859766272	defund	35-2020	0	1140	RT	1	1	1	2	2	2	1	-1	2	1	-1	-6	-6	0	1	0	1	0	0	1	0	0	29	0	0	1	0	0	0	0	0	0	3	0	3
818	sharlee010	pismo_b	2020-08-30	2020	8	30	RT @Pismo_B: Police Officers save a 9-month-old baby, after finding him to be unconscious, during a traffic stop. D-RATS - But we have to…	Mentions	https://twitter.com/#!/sharlee010/status/1300055291673882624	defund	35-2020	0	1142	RT	1	0	0	1	2	NA	NA	0	NA	NA	0	1	1	0	1	0	1	0	0	1	0	1	73	0	1	1	0	0	0	0	0	0	3	0.0136986301369863	73
819	margaretreedact	chadwickboseman	2020-08-30	2020	8	30	RT @chadwickboseman: Read our letter and full list of demands at #Hollywood4BlackLives #DefundThePolice	Mentions	https://twitter.com/#!/margaretreedact/status/1300055334829121536	defund	35-2020	0	1143	RT	1	0	0	0	0	NA	NA	0	NA	NA	0	-1	-1	0	1	0	1	0	0	1	0	0	206	0	0	1	0	0	0	0	0	0	1	0	21
820	judgecapri	drsdefundpolice	2020-08-30	2020	8	30	RT @DrsDefundPolice: "We demand our basic human right to live peacefully with the equitable opportunity to live our best lives, take care o…	Mentions	https://twitter.com/#!/judgecapri/status/1300055502685179905	defund	35-2020	0	1145	RT	1	1	0	0	0	0	2	2	0	2	2	5	5	0	1	0	1	0	0	1	0	0	119	0	0	1	0	0	0	0	0	0	1	0	59
821	attylyn32	chadwickboseman	2020-08-30	2020	8	30	RT @chadwickboseman: Read our letter and full list of demands at #Hollywood4BlackLives #DefundThePolice	Mentions	https://twitter.com/#!/attylyn32/status/1300055611300671489	defund	35-2020	0	1146	RT	1	0	0	0	0	NA	NA	0	NA	NA	0	-1	-1	0	1	0	1	0	0	1	0	0	206	0	0	1	0	0	0	0	0	0	1	0	21
822	inxs333	514jon	2020-08-30	2020	8	30	RT @514jon: Protesters at the #DefundThePolice demonstration in Montreal today tore down the statue of John A. Macdonald, the architect of…	Mentions	https://twitter.com/#!/inxs333/status/1300055706293473281	defund	35-2020	0	1147	RT	1	0	1	0	0	NA	NA	0	NA	NA	0	-3	-3	0	1	0	1	0	0	1	0	0	49	0	0	1	0	0	0	0	0	0	1	0	14
823	digitaldino3	pismo_b	2020-08-30	2020	8	30	RT @Pismo_B: Police Officers save a 9-month-old baby, after finding him to be unconscious, during a traffic stop. D-RATS - But we have to…	Mentions	https://twitter.com/#!/digitaldino3/status/1300055845213003776	defund	35-2020	0	1148	RT	1	0	0	1	2	NA	NA	0	NA	NA	0	1	1	0	1	0	1	0	0	1	0	1	73	0	1	1	0	0	0	0	0	0	1	0.0136986301369863	73
824	dans_hat	profjeffries	2020-08-30	2020	8	30	RT @ProfJeffries: Comply or die............unless, of course, you’re white, then you can pretty much do whatever the hell you want and poli…	Mentions	https://twitter.com/#!/dans_hat/status/1300055925978529793	defund	35-2020	0	1149	RT	1	1	1	2	2	2	1	-1	2	1	-1	-6	-6	0	1	0	2	0	0	1	0	0	29	0	0	1	0	0	0	0	0	0	1	0	1424
825	nmmokuena	mayorbowser	2020-08-30	2020	8	30	RT @DMVBlackLives: It’s Black Joy and Transparency Sunday for the Nations people favorite @MayorBowser. She had the words #DefundThePolice…	Mentions	https://twitter.com/#!/nmmokuena/status/1300056049349799937	defund	35-2020	0	1150	RT	1	1	0	0	1	0	2	2	0	2	2	5	5	0	1	0	2	0	0	1	0	0	29	0	0	1	0	0	0	0	0	0	1	0	21
826	nmmokuena	dmvblacklives	2020-08-30	2020	8	30	RT @DMVBlackLives: It’s Black Joy and Transparency Sunday for the Nations people favorite @MayorBowser. She had the words #DefundThePolice…	Mentions	https://twitter.com/#!/nmmokuena/status/1300056049349799937	defund	35-2020	0	1151	RT	1	1	0	0	1	0	2	2	0	2	2	5	5	0	1	0	2	0	0	1	0	0	41	0	0	1	0	0	0	0	0	0	14	0	1
827	ta_morris	profjeffries	2020-08-30	2020	8	30	RT @ProfJeffries: Comply or die............unless, of course, you’re white, then you can pretty much do whatever the hell you want and poli…	Mentions	https://twitter.com/#!/ta_morris/status/1300056267453595649	defund	35-2020	0	1152	RT	1	1	1	2	2	2	1	-1	2	1	-1	-6	-6	0	1	0	3	0	0	1	0	0	29	0	0	1	0	0	0	0	0	0	1	0	106
828	starowl56	jim_jordan	2020-08-30	2020	8	30	RT @Jim_Jordan: What happens to Senator Paul if Democrats #DefundThePolice? What about you and your family? Your church? Your school? Y…	Mentions	https://twitter.com/#!/starowl56/status/1300056622123761666	defund	35-2020	0	1154	RT	1	0	0	0	2	NA	NA	0	NA	NA	0	0	0	0	1	0	1	0	0	1	0	0	1424	0	0	1	0	0	0	0	0	0	5	0	1
829	rbraceysherman	alikschier	2020-08-30	2020	8	30	RT @AlikSchier: MPD just tear gassed the very people they claim they protect. #DefundThePolice	Mentions	https://twitter.com/#!/rbraceysherman/status/1300056811786006529	defund	35-2020	0	1155	RT	1	0	0	0	0	0	1	1	0	1	1	1	1	0	1	0	2	0	0	1	0	0	4	0	0	1	0	0	0	0	0	0	1	0	206
830	nopefoh	drsdefundpolice	2020-08-30	2020	8	30	RT @DrsDefundPolice: "We demand our basic human right to live peacefully with the equitable opportunity to live our best lives, take care o…	Mentions	https://twitter.com/#!/nopefoh/status/1300057014220083201	defund	35-2020	0	1156	RT	1	1	0	0	0	0	2	2	0	2	2	5	5	0	1	0	1	0	0	1	0	0	119	0	0	1	0	0	0	0	0	0	1	0	119
831	torresveliz	jim_jordan	2020-08-30	2020	8	30	RT @Jim_Jordan: What happens to Senator Paul if Democrats #DefundThePolice? What about you and your family? Your church? Your school? Y…	Mentions	https://twitter.com/#!/torresveliz/status/1300057211255902210	defund	35-2020	0	1157	RT	1	0	0	0	2	NA	NA	0	NA	NA	0	0	0	0	1	0	1	0	0	1	0	0	1424	0	0	1	0	0	0	0	0	0	3	0	2
832	mattkorda	notanotherblk	2020-08-30	2020	8	30	RT @notanotherblk: Amazing day TORONTO! We have made history today nationwide! The revolution is alive and strong! Defund, disarm, dismantl…	Mentions	https://twitter.com/#!/mattkorda/status/1300057521600823296	defund	35-2020	0	1160	RT	1	1	0	1	1	1	2	1	1	2	1	7	7	0	1	0	1	0	0	1	0	0	96	0	0	1	0	0	0	0	0	0	3	0	14
833	bisilord	darrylstephens	2020-08-30	2020	8	30	RT @darrylstephens: #DefundThePolice	Mentions	https://twitter.com/#!/bisilord/status/1300058398013009922	defund	35-2020	0	1163	RT	1	0	0	0	0	NA	NA	0	NA	NA	0	0	0	0	1	0	1	0	0	1	0	0	106	0	0	1	0	0	0	0	0	0	3	0	3
834	anuchallenger	chescaleigh	2020-08-30	2020	8	30	RT @chescaleigh: For the finale of our #MTVDecoded policing mini-series, we break down how #DefundThePolice isn’t just about police violenc…	Mentions	https://twitter.com/#!/anuchallenger/status/1300058422080086023	defund	35-2020	0	1164	RT	1	0	0	1	2	1	0	-1	1	0	-1	0	0	0	1	0	1	0	0	1	0	0	46	0	0	1	0	0	0	0	0	0	1	0	5
835	thebenwards	mayorbowser	2020-08-30	2020	8	30	RT @DMVBlackLives: It’s Black Joy and Transparency Sunday for the Nations people favorite @MayorBowser. She had the words #DefundThePolice…	Mentions	https://twitter.com/#!/thebenwards/status/1300058651508563974	defund	35-2020	0	1165	RT	1	1	0	0	1	0	2	2	0	2	2	5	5	0	1	0	2	0	0	1	0	0	29	0	0	1	0	0	0	0	0	0	12	0	2
836	thebenwards	dmvblacklives	2020-08-30	2020	8	30	RT @DMVBlackLives: It’s Black Joy and Transparency Sunday for the Nations people favorite @MayorBowser. She had the words #DefundThePolice…	Mentions	https://twitter.com/#!/thebenwards/status/1300058651508563974	defund	35-2020	0	1166	RT	1	1	0	0	1	0	2	2	0	2	2	5	5	0	1	0	2	0	0	1	0	0	41	0	0	1	0	0	0	0	0	0	1	0	106
837	zdcarr1	chadwickboseman	2020-08-30	2020	8	30	RT @chadwickboseman: Read our letter and full list of demands at #Hollywood4BlackLives #DefundThePolice	Mentions	https://twitter.com/#!/zdcarr1/status/1300058688380702722	defund	35-2020	0	1167	RT	1	0	0	0	0	NA	NA	0	NA	NA	0	-1	-1	0	1	0	1	0	0	1	0	0	206	0	0	1	0	0	0	0	0	0	1	0	73
838	lifeforclimate	drsdefundpolice	2020-08-30	2020	8	30	RT @DrsDefundPolice: Wow. Toronto is coming together and the message is as clear as ever. It’s time to #DefundThePolice	Mentions	https://twitter.com/#!/lifeforclimate/status/1300058701865381896	defund	35-2020	0	1168	RT	1	0	0	0	0	0	1	1	0	1	1	4	4	0	1	0	3	0	0	1	0	0	119	0	0	1	0	0	0	0	0	0	2	0	1
839	joycebruns	jim_jordan	2020-08-30	2020	8	30	RT @Jim_Jordan: What happens to Senator Paul if Democrats #DefundThePolice? What about you and your family? Your church? Your school? Y…	Mentions	https://twitter.com/#!/joycebruns/status/1300058702075113472	defund	35-2020	0	1169	RT	1	0	0	0	2	NA	NA	0	NA	NA	0	0	0	0	1	1	1	0	1	1	0	0	1424	0	0	1	0	0	0	0	0	1	1	0	2
840	friendshipgal	cbcnews	2020-08-30	2020	8	30	RT @BillyJoyce1976: THIS is happening in Ottawa right now, but @CBCNews is busy covering #DefundThePolice rallies with 100 people and claim…	Mentions	https://twitter.com/#!/friendshipgal/status/1300058866022051844	defund	35-2020	0	1170	RT	1	0	0	0	0	NA	NA	0	NA	NA	0	0	0	0	1	0	2	0	0	1	0	0	35	0	0	1	0	0	0	0	0	0	2	0	2
841	friendshipgal	billyjoyce1976	2020-08-30	2020	8	30	RT @BillyJoyce1976: THIS is happening in Ottawa right now, but @CBCNews is busy covering #DefundThePolice rallies with 100 people and claim…	Mentions	https://twitter.com/#!/friendshipgal/status/1300058866022051844	defund	35-2020	0	1171	RT	1	0	0	0	0	NA	NA	0	NA	NA	0	0	0	0	1	0	2	0	0	1	0	0	32	0	0	1	0	0	0	0	0	0	1	0	2
842	sjtoplin	alikschier	2020-08-30	2020	8	30	RT @AlikSchier: MPD just tear gassed the very people they claim they protect. #DefundThePolice	Mentions	https://twitter.com/#!/sjtoplin/status/1300059096201285633	defund	35-2020	0	1174	RT	1	0	0	0	0	0	1	1	0	1	1	1	1	0	1	0	1	0	0	1	0	0	4	0	0	1	0	0	0	0	0	0	1	0	35
843	betblu3	chadwickboseman	2020-08-30	2020	8	30	RT @chadwickboseman: Read our letter and full list of demands at #Hollywood4BlackLives #DefundThePolice	Mentions	https://twitter.com/#!/betblu3/status/1300059151394131968	defund	35-2020	0	1175	RT	1	0	0	0	0	NA	NA	0	NA	NA	0	-1	-1	0	1	0	1	0	0	1	0	0	206	0	0	1	0	0	0	0	0	0	6	0	32
844	crushondiarts	notanotherblk	2020-08-30	2020	8	30	RT @notanotherblk: Amazing day TORONTO! We have made history today nationwide! The revolution is alive and strong! Defund, disarm, dismantl…	Mentions	https://twitter.com/#!/crushondiarts/status/1300058574941454336	defund	35-2020	0	1176	RT	1	1	0	1	1	1	2	1	1	2	1	7	7	0	1	0	3	0	0	1	0	0	96	0	0	1	0	0	0	0	0	0	6	0	206
845	crushondiarts	drsdefundpolice	2020-08-30	2020	8	30	RT @DrsDefundPolice: Wow. Toronto is coming together and the message is as clear as ever. It’s time to #DefundThePolice	Mentions	https://twitter.com/#!/crushondiarts/status/1300059187880304640	defund	35-2020	0	1177	RT	1	0	0	0	0	0	1	1	0	1	1	4	4	0	1	0	3	0	0	1	0	0	119	0	0	1	0	0	0	0	0	0	4	0	96
846	duffyindc	mayorbowser	2020-08-30	2020	8	30	RT @DMVBlackLives: It’s Black Joy and Transparency Sunday for the Nations people favorite @MayorBowser. She had the words #DefundThePolice…	Mentions	https://twitter.com/#!/duffyindc/status/1300059317085900801	defund	35-2020	0	1178	RT	1	1	0	0	1	0	2	2	0	2	2	5	5	0	1	0	3	0	0	1	0	0	29	0	0	1	0	0	0	0	0	0	4	0	35
847	duffyindc	dmvblacklives	2020-08-30	2020	8	30	RT @DMVBlackLives: It’s Black Joy and Transparency Sunday for the Nations people favorite @MayorBowser. She had the words #DefundThePolice…	Mentions	https://twitter.com/#!/duffyindc/status/1300059317085900801	defund	35-2020	0	1179	RT	1	1	0	0	1	0	2	2	0	2	2	5	5	0	1	0	3	0	0	1	0	0	41	0	0	1	0	0	0	0	0	0	3	0	32
848	getmygist	cbc	2020-08-30	2020	8	30	RT @GetMyGist: "a hostile crowd then surrounded the officers" wrote @CBC. OH like the #DefundThePolice or #AbolishPolice or #AntifaTerror…	Mentions	https://twitter.com/#!/getmygist/status/1300045388674674691	defund	35-2020	0	1181	RT	1	1	1	1	0	1	0	-1	1	0	-1	-2	-2	0	1	0	3	0	0	1	0	0	2	0	0	1	0	0	0	0	0	0	1	0	35
849	tonywillk	cbc	2020-08-30	2020	8	30	RT @GetMyGist: "a hostile crowd then surrounded the officers" wrote @CBC. OH like the #DefundThePolice or #AbolishPolice or #AntifaTerror…	Mentions	https://twitter.com/#!/tonywillk/status/1300059332676067329	defund	35-2020	0	1182	RT	1	1	1	1	0	1	0	-1	1	0	-1	-2	-2	0	1	0	2	0	0	1	0	0	2	0	0	1	0	0	0	0	0	0	1	0	73
850	tonywillk	getmygist	2020-08-30	2020	8	30	RT @GetMyGist: "a hostile crowd then surrounded the officers" wrote @CBC. OH like the #DefundThePolice or #AbolishPolice or #AntifaTerror…	Mentions	https://twitter.com/#!/tonywillk/status/1300059332676067329	defund	35-2020	0	1183	RT	1	1	1	1	0	1	0	-1	1	0	-1	-2	-2	0	1	0	2	0	0	1	0	0	4	0	0	1	0	0	0	0	0	0	1	0	1424
851	badassfreeman	windyangel14	2020-08-30	2020	8	30	RT @windyangel14: <U+C624><U+B298> <U+CE5C><U+AD6C><U+AC00> <U+C2DC><U+C704><U+C5D0><U+C11C> <U+BCF8><U+AC83><U+314B><U+314B><U+314B><U+314B><U+314B> #DefundThePolice	Mentions	https://twitter.com/#!/badassfreeman/status/1300059472610693121	defund	35-2020	0	1184	RT	1	0	0	0	0	NA	NA	0	NA	NA	0	0	0	0	1	0	1	0	0	1	0	0	59	0	0	1	0	0	0	0	0	0	1	0	206
852	hazeleyes1024	jim_jordan	2020-08-30	2020	8	30	RT @Jim_Jordan: What happens to Senator Paul if Democrats #DefundThePolice? What about you and your family? Your church? Your school? Y…	Mentions	https://twitter.com/#!/hazeleyes1024/status/1300059554194042881	defund	35-2020	0	1185	RT	1	0	0	0	2	NA	NA	0	NA	NA	0	0	0	0	1	0	1	0	0	1	0	0	1424	0	0	1	0	0	0	0	0	0	3	0	106
853	terawhunter	profjeffries	2020-08-30	2020	8	30	RT @ProfJeffries: Comply or die............unless, of course, you’re white, then you can pretty much do whatever the hell you want and poli…	Mentions	https://twitter.com/#!/terawhunter/status/1300059574020571142	defund	35-2020	0	1186	RT	1	1	1	2	2	2	1	-1	2	1	-1	-6	-6	0	1	0	1	0	0	1	0	0	29	0	0	1	0	0	0	0	0	0	3	0	206
854	noirperfectly	chadwickboseman	2020-08-30	2020	8	30	RT @chadwickboseman: Read our letter and full list of demands at #Hollywood4BlackLives #DefundThePolice	Mentions	https://twitter.com/#!/noirperfectly/status/1300059625413369856	defund	35-2020	0	1187	RT	1	0	0	0	0	NA	NA	0	NA	NA	0	-1	-1	0	1	0	1	0	0	1	0	0	206	0	0	1	0	0	0	0	0	0	2	0	2
855	soc7714	jim_jordan	2020-08-30	2020	8	30	RT @Jim_Jordan: What happens to Senator Paul if Democrats #DefundThePolice? What about you and your family? Your church? Your school? Y…	Mentions	https://twitter.com/#!/soc7714/status/1300059705075814403	defund	35-2020	0	1188	RT	1	0	0	0	2	NA	NA	0	NA	NA	0	0	0	0	1	0	1	0	0	1	0	0	1424	0	0	1	0	0	0	0	0	0	2	0	21
856	beebigelow	profjeffries	2020-08-30	2020	8	30	RT @ProfJeffries: Comply or die............unless, of course, you’re white, then you can pretty much do whatever the hell you want and poli…	Mentions	https://twitter.com/#!/beebigelow/status/1300059706908577792	defund	35-2020	0	1189	RT	1	1	1	2	2	2	1	-1	2	1	-1	-6	-6	0	1	0	1	0	0	1	0	0	29	0	0	1	0	0	0	0	0	0	2	0	13
857	whammeee	gifcop	2020-08-30	2020	8	30	RT @gifcop: Toronto is coming together and the message is as clear. It’s time to #DefundThePolice #GIF	Mentions	https://twitter.com/#!/whammeee/status/1300059929487781890	defund	35-2020	0	1192	RT	1	0	0	0	0	NA	NA	0	NA	NA	0	0	0	0	1	0	1	0	0	1	0	0	1	0	0	1	0	0	0	0	0	0	2	0	93
858	lisam02184	jim_jordan	2020-08-30	2020	8	30	RT @Jim_Jordan: What happens to Senator Paul if Democrats #DefundThePolice? What about you and your family? Your church? Your school? Y…	Mentions	https://twitter.com/#!/lisam02184/status/1300059931639513089	defund	35-2020	0	1193	RT	1	0	0	0	2	NA	NA	0	NA	NA	0	0	0	0	1	0	1	0	0	1	0	0	1424	0	0	1	0	0	0	0	0	0	1	0	1424
859	librasoulstress	chadwickboseman	2020-08-30	2020	8	30	RT @chadwickboseman: Read our letter and full list of demands at #Hollywood4BlackLives #DefundThePolice	Mentions	https://twitter.com/#!/librasoulstress/status/1300059942112632834	defund	35-2020	0	1194	RT	1	0	0	0	0	NA	NA	0	NA	NA	0	-1	-1	0	1	0	1	0	0	1	0	0	206	0	0	1	0	0	0	0	0	0	1	0	1424
860	thegovgurus	profjeffries	2020-08-30	2020	8	30	RT @ProfJeffries: Comply or die............unless, of course, you’re white, then you can pretty much do whatever the hell you want and poli…	Mentions	https://twitter.com/#!/thegovgurus/status/1300060147155382273	defund	35-2020	0	1196	RT	1	1	1	2	2	2	1	-1	2	1	-1	-6	-6	0	1	0	1	0	0	1	0	0	29	0	0	1	0	0	0	0	0	0	1	0	1424
861	mari_kh_black	windyangel14	2020-08-30	2020	8	30	RT @windyangel14: <U+C624><U+B298> <U+CE5C><U+AD6C><U+AC00> <U+C2DC><U+C704><U+C5D0><U+C11C> <U+BCF8><U+AC83><U+314B><U+314B><U+314B><U+314B><U+314B> #DefundThePolice	Mentions	https://twitter.com/#!/mari_kh_black/status/1300060272837754880	defund	35-2020	0	1201	RT	1	0	0	0	0	NA	NA	0	NA	NA	0	0	0	0	1	0	1	0	0	1	0	0	59	0	0	1	0	0	0	0	0	0	1	0	4
862	bigbansrt	mikedasocialist	2020-08-30	2020	8	30	RT @MikeDaSocialist: justice for #ElijahMcCain justice for #JacobBlake justice for #BreonnaTaylor #SayTheirNames #SayHisName #SayHerNam…	Mentions	https://twitter.com/#!/bigbansrt/status/1300060321713803264	defund	35-2020	0	1202	RT	1	0	0	0	3	NA	NA	0	NA	NA	0	6	6	0	1	0	1	0	0	1	0	0	2	0	0	1	0	0	0	0	0	0	1	0	29
863	robert_rwallace	profjeffries	2020-08-30	2020	8	30	RT @ProfJeffries: Comply or die............unless, of course, you’re white, then you can pretty much do whatever the hell you want and poli…	Mentions	https://twitter.com/#!/robert_rwallace/status/1300060359852781569	defund	35-2020	0	1203	RT	1	1	1	2	2	2	1	-1	2	1	-1	-6	-6	0	1	0	1	0	0	1	0	0	29	0	0	1	0	0	0	0	0	0	1	0	41
864	johnnicklay2	jim_jordan	2020-08-30	2020	8	30	RT @Jim_Jordan: What happens to Senator Paul if Democrats #DefundThePolice? What about you and your family? Your church? Your school? Y…	Mentions	https://twitter.com/#!/johnnicklay2/status/1300060428521926656	defund	35-2020	0	1205	RT	1	0	0	0	2	NA	NA	0	NA	NA	0	0	0	0	1	0	1	0	0	1	0	0	1424	0	0	1	0	0	0	0	0	0	1	0	14
865	caintheconfused	galvinalmanza	2020-08-30	2020	8	30	RT @GalvinAlmanza: So I was talking with my mom about #DefundThePolice. And she asked me a question: how could what happened to Rayshard Br…	Mentions	https://twitter.com/#!/caintheconfused/status/1300060461971406849	defund	35-2020	0	1206	RT	1	0	0	0	0	NA	NA	0	NA	NA	0	0	0	0	1	0	1	0	0	1	0	0	20	0	0	1	0	0	0	0	0	0	1	0	29
866	pilover2357	sakura1979	2020-08-30	2020	8	30	RT @sakura1979: Cop makes death threats and exhibits threatening behaviour to a tenant over several days, at least one of the death threats…	Mentions	https://twitter.com/#!/pilover2357/status/1300060473916821505	defund	35-2020	0	1207	RT	1	3	3	4	1	5	0	-5	5	0	-5	-10	-10	0	1	0	1	0	0	1	0	0	3	0	0	1	0	0	0	0	0	0	1	0	206
867	rachelmann123	sakura1979	2020-08-30	2020	8	30	RT @sakura1979: Cop makes death threats and exhibits threatening behaviour to a tenant over several days, at least one of the death threats…	Mentions	https://twitter.com/#!/rachelmann123/status/1300060803060637696	defund	35-2020	0	1209	RT	1	3	3	4	1	5	0	-5	5	0	-5	-10	-10	0	1	0	1	0	0	1	0	0	3	0	0	1	0	0	0	0	0	0	1	0	57
868	larrygpetty2	jim_jordan	2020-08-30	2020	8	30	RT @Jim_Jordan: What happens to Senator Paul if Democrats #DefundThePolice? What about you and your family? Your church? Your school? Y…	Mentions	https://twitter.com/#!/larrygpetty2/status/1300060883750719494	defund	35-2020	0	1211	RT	1	0	0	0	2	NA	NA	0	NA	NA	0	0	0	0	1	0	1	0	0	1	0	0	1424	0	0	1	0	0	0	0	0	0	2	0	29
869	ericfowler24	mayorbowser	2020-08-30	2020	8	30	RT @DMVBlackLives: It’s Black Joy and Transparency Sunday for the Nations people favorite @MayorBowser. She had the words #DefundThePolice…	Mentions	https://twitter.com/#!/ericfowler24/status/1300060971378053120	defund	35-2020	0	1213	RT	1	1	0	0	1	0	2	2	0	2	2	5	5	0	1	0	2	0	0	1	0	0	29	0	0	1	0	0	0	0	0	0	2	0	73
870	ericfowler24	dmvblacklives	2020-08-30	2020	8	30	RT @DMVBlackLives: It’s Black Joy and Transparency Sunday for the Nations people favorite @MayorBowser. She had the words #DefundThePolice…	Mentions	https://twitter.com/#!/ericfowler24/status/1300060971378053120	defund	35-2020	0	1214	RT	1	1	0	0	1	0	2	2	0	2	2	5	5	0	1	0	2	0	0	1	0	0	41	0	0	1	0	0	0	0	0	0	2	0	1
871	blackpatoune	windyangel14	2020-08-30	2020	8	30	RT @windyangel14: <U+C624><U+B298> <U+CE5C><U+AD6C><U+AC00> <U+C2DC><U+C704><U+C5D0><U+C11C> <U+BCF8><U+AC83><U+314B><U+314B><U+314B><U+314B><U+314B> #DefundThePolice	Mentions	https://twitter.com/#!/blackpatoune/status/1300061021181300736	defund	35-2020	0	1215	RT	1	0	0	0	0	NA	NA	0	NA	NA	0	0	0	0	1	0	1	0	0	1	0	0	59	0	0	1	0	0	0	0	0	0	3	0	29
872	makkachinning	drsdefundpolice	2020-08-30	2020	8	30	RT @DrsDefundPolice: After decades of mistrust, why do we allow the police to investigate themselves? Regis Korchinski-Paquet &amp; her famil…	Mentions	https://twitter.com/#!/makkachinning/status/1300061124843495425	defund	35-2020	0	1217	RT	1	0	1	2	1	1	0	-1	1	0	-1	0	0	0	1	0	1	0	0	1	0	0	119	0	0	1	0	0	0	0	0	0	1	0	1424
873	scoeeee	chadwickboseman	2020-08-30	2020	8	30	RT @chadwickboseman: Read our letter and full list of demands at #Hollywood4BlackLives #DefundThePolice	Mentions	https://twitter.com/#!/scoeeee/status/1300061159563943939	defund	35-2020	0	1218	RT	1	0	0	0	0	NA	NA	0	NA	NA	0	-1	-1	0	1	0	1	0	0	1	0	0	206	0	0	1	0	0	0	0	0	0	2	0	206
874	messy_braid	jaggimontreal	2020-08-30	2020	8	30	RT @JaggiMontreal: The racist John A. Macdonald statue in Montreal has fallen! It was removed minutes ago by anonymous protesters at the en…	Mentions	https://twitter.com/#!/messy_braid/status/1300061210021425152	defund	35-2020	0	1219	RT	1	0	1	0	0	2	0	-2	2	0	-2	-7	-7	0	1	0	1	0	0	1	0	0	57	0	0	1	0	0	0	0	0	0	1	0	106
875	nitecrawler1867	drsdefundpolice	2020-08-30	2020	8	30	RT @DrsDefundPolice: Wow. Toronto is coming together and the message is as clear as ever. It’s time to #DefundThePolice	Mentions	https://twitter.com/#!/nitecrawler1867/status/1300061242682417153	defund	35-2020	0	1220	RT	1	0	0	0	0	0	1	1	0	1	1	4	4	0	1	0	1	0	0	1	0	0	119	0	0	1	0	0	0	0	0	0	1	0	1
876	bellalilli16	campbelllor	2020-08-30	2020	8	30	RT @campbelllor: What if we all instinctually took to the youth like this mother duck did, rather than criminalizing youth who have no wher…	Mentions	https://twitter.com/#!/bellalilli16/status/1300061381446819841	defund	35-2020	0	1224	RT	1	2	0	2	1	NA	NA	0	NA	NA	0	0	0	0	1	0	1	0	0	1	0	0	3	0	0	1	0	0	0	0	0	0	1	0	29
877	oliviacappello	mayorbowser	2020-08-30	2020	8	30	RT @DMVBlackLives: It’s Black Joy and Transparency Sunday for the Nations people favorite @MayorBowser. She had the words #DefundThePolice…	Mentions	https://twitter.com/#!/oliviacappello/status/1300061390095425537	defund	35-2020	0	1225	RT	1	1	0	0	1	0	2	2	0	2	2	5	5	0	1	0	2	0	0	1	0	0	29	0	0	1	0	0	0	0	0	0	1	0	119
878	oliviacappello	dmvblacklives	2020-08-30	2020	8	30	RT @DMVBlackLives: It’s Black Joy and Transparency Sunday for the Nations people favorite @MayorBowser. She had the words #DefundThePolice…	Mentions	https://twitter.com/#!/oliviacappello/status/1300061390095425537	defund	35-2020	0	1226	RT	1	1	0	0	1	0	2	2	0	2	2	5	5	0	1	0	2	0	0	1	0	0	41	0	0	1	0	0	0	0	0	0	1	0	1424
879	karlfischer_biz	dominicfarrell	2020-08-30	2020	8	30	RT @DominicFarrell: One salute supporting fascism another Marxism and anarchy. Both groups of players and management made a very bad call…	Mentions	https://twitter.com/#!/karlfischer_biz/status/1300061435138113538	defund	35-2020	0	1228	RT	1	2	1	2	2	3	2	-1	3	2	-1	-2	-2	0	1	1	1	0	1	1	0	0	93	0	0	1	0	0	0	0	0	1	1	0	35
880	bendean70911927	jim_jordan	2020-08-30	2020	8	30	RT @Jim_Jordan: What happens to Senator Paul if Democrats #DefundThePolice? What about you and your family? Your church? Your school? Y…	Mentions	https://twitter.com/#!/bendean70911927/status/1300061551521656832	defund	35-2020	0	1233	RT	1	0	0	0	2	NA	NA	0	NA	NA	0	0	0	0	1	0	1	0	0	1	0	0	1424	0	0	1	0	0	0	0	0	0	2	0	1
881	jonghyonce	jaggimontreal	2020-08-30	2020	8	30	RT @JaggiMontreal: The racist John A. Macdonald statue in Montreal has fallen! It was removed minutes ago by anonymous protesters at the en…	Mentions	https://twitter.com/#!/jonghyonce/status/1300061590922948609	defund	35-2020	0	1234	RT	1	0	1	0	0	2	0	-2	2	0	-2	-7	-7	0	1	0	1	0	0	1	0	0	57	0	0	1	0	0	0	0	0	0	2	0	1
882	dichristine	profjeffries	2020-08-30	2020	8	30	RT @ProfJeffries: Comply or die............unless, of course, you’re white, then you can pretty much do whatever the hell you want and poli…	Mentions	https://twitter.com/#!/dichristine/status/1300061747756380160	defund	35-2020	0	1236	RT	1	1	1	2	2	2	1	-1	2	1	-1	-6	-6	0	1	0	4	0	0	1	0	0	29	0	0	1	0	0	0	0	0	0	1	0	1
883	coppertopmpls	profjeffries	2020-08-30	2020	8	30	RT @ProfJeffries: Comply or die............unless, of course, you’re white, then you can pretty much do whatever the hell you want and poli…	Mentions	https://twitter.com/#!/coppertopmpls/status/1300061795827298304	defund	35-2020	0	1237	RT	1	1	1	2	2	2	1	-1	2	1	-1	-6	-6	0	1	0	1	0	0	1	0	0	29	0	0	1	0	0	0	0	0	0	3	0	1424
884	renia1974	jim_jordan	2020-08-30	2020	8	30	RT @Jim_Jordan: What happens to Senator Paul if Democrats #DefundThePolice? What about you and your family? Your church? Your school? Y…	Mentions	https://twitter.com/#!/renia1974/status/1300062020751044609	defund	35-2020	0	1238	RT	1	0	0	0	2	NA	NA	0	NA	NA	0	0	0	0	1	0	1	0	0	1	0	0	1424	0	0	1	0	0	0	0	0	0	1	0	17
885	nanwight	taylorbraat_	2020-08-30	2020	8	30	RT @TaylorBraat_: A stunning moment. Protesters take a knee in the middle of traffic in downtown #yyc. “Black Trans Lives Matter,” “Defund…	Mentions	https://twitter.com/#!/nanwight/status/1300062074987524096	defund	35-2020	0	1240	RT	1	0	0	0	0	0	1	1	0	1	1	3	3	0	1	0	1	0	0	1	0	0	2	0	0	1	0	0	0	0	0	0	2	0	2
886	versteuert	gert_woellmann	2020-08-30	2020	8	30	RT @Gert_Woellmann: Die sonst #DefundThePolice und #ACAB brüllen, konnten gestern nicht genug Polizei sehen. Die sonst überall nur Provokat…	Mentions	https://twitter.com/#!/versteuert/status/1300062238057934850	defund	35-2020	0	1247	RT	1	0	0	2	0	2	0	-2	2	0	-2	-6	-6	0	1	0	1	0	0	1	0	0	20	0	0	1	0	0	0	0	0	0	2	0	1424
887	ashix_nellef	windyangel14	2020-08-30	2020	8	30	RT @windyangel14: <U+C624><U+B298> <U+CE5C><U+AD6C><U+AC00> <U+C2DC><U+C704><U+C5D0><U+C11C> <U+BCF8><U+AC83><U+314B><U+314B><U+314B><U+314B><U+314B> #DefundThePolice	Mentions	https://twitter.com/#!/ashix_nellef/status/1300062238326296576	defund	35-2020	0	1248	RT	1	0	0	0	0	NA	NA	0	NA	NA	0	0	0	0	1	0	1	0	0	1	0	0	59	0	0	1	0	0	0	0	0	0	1	0	206
888	thereal_uche	jeniiiii_matias	2020-08-30	2020	8	30	RT @jeniiiii_matias: so she bites him and first thing he does is PUNCH HER????? do you know how many nurses get punched and hit everyday???…	Mentions	https://twitter.com/#!/thereal_uche/status/1300062452655288325	defund	35-2020	0	1257	RT	1	2	0	1	0	1	0	-1	1	0	-1	0	0	0	1	0	1	0	0	1	0	0	17	0	0	1	0	0	0	0	0	0	1	0	206
889	hermanntertsch	dominicfarrell	2020-08-30	2020	8	30	RT @DominicFarrell: One salute supporting fascism another Marxism and anarchy. Both groups of players and management made a very bad call…	Mentions	https://twitter.com/#!/hermanntertsch/status/1300062692531728384	defund	35-2020	0	1261	RT	1	2	1	2	2	3	2	-1	3	2	-1	-2	-2	0	1	0	1	0	0	1	0	0	93	0	0	1	0	0	0	0	0	0	3	0	73
890	rickhawkins69	jim_jordan	2020-08-30	2020	8	30	RT @Jim_Jordan: What happens to Senator Paul if Democrats #DefundThePolice? What about you and your family? Your church? Your school? Y…	Mentions	https://twitter.com/#!/rickhawkins69/status/1300062716758052865	defund	35-2020	0	1262	RT	1	0	0	0	2	NA	NA	0	NA	NA	0	0	0	0	1	0	1	0	0	1	0	0	1424	0	0	1	0	0	0	0	0	0	3	0	119
891	phalng77	chadwickboseman	2020-08-30	2020	8	30	RT @chadwickboseman: Read our letter and full list of demands at #Hollywood4BlackLives #DefundThePolice	Mentions	https://twitter.com/#!/phalng77/status/1300062782671519744	defund	35-2020	0	1263	RT	1	0	0	0	0	NA	NA	0	NA	NA	0	-1	-1	0	1	0	1	0	0	1	0	0	206	0	0	1	0	0	0	0	0	0	3	0	206
892	mccray_shaska	chadwickboseman	2020-08-30	2020	8	30	RT @chadwickboseman: Read our letter and full list of demands at #Hollywood4BlackLives #DefundThePolice	Mentions	https://twitter.com/#!/mccray_shaska/status/1300062849470017539	defund	35-2020	0	1264	RT	1	0	0	0	0	NA	NA	0	NA	NA	0	-1	-1	0	1	0	1	0	0	1	0	0	206	0	0	1	0	0	0	0	0	0	3	0	119
893	aresnz	chadwickboseman	2020-08-30	2020	8	30	RT @chadwickboseman: Read our letter and full list of demands at #Hollywood4BlackLives #DefundThePolice	Mentions	https://twitter.com/#!/aresnz/status/1300062957800316928	defund	35-2020	0	1265	RT	1	0	0	0	0	NA	NA	0	NA	NA	0	-1	-1	0	1	0	1	0	0	1	0	0	206	0	0	1	0	0	0	0	0	0	3	0	1424
894	choosingfree	pismo_b	2020-08-30	2020	8	30	RT @Pismo_B: Police Officers save a 9-month-old baby, after finding him to be unconscious, during a traffic stop. D-RATS - But we have to…	Mentions	https://twitter.com/#!/choosingfree/status/1300062993041035265	defund	35-2020	0	1266	RT	1	0	0	1	2	NA	NA	0	NA	NA	0	1	1	0	1	0	1	0	0	1	0	1	73	0	1	1	0	0	0	0	0	0	2	0.0136986301369863	73
895	nopolicing	notanotherblk	2020-08-30	2020	8	30	RT @notanotherblk: Amazing day TORONTO! We have made history today nationwide! The revolution is alive and strong! Defund, disarm, dismantl…	Mentions	https://twitter.com/#!/nopolicing/status/1300063014058590211	defund	35-2020	0	1267	RT	1	1	0	1	1	1	2	1	1	2	1	7	7	0	1	0	12	0	0	1	0	0	96	0	0	1	0	0	0	0	0	0	2	0	29
896	yungnillawafer	mayorbowser	2020-08-30	2020	8	30	RT @DMVBlackLives: It’s Black Joy and Transparency Sunday for the Nations people favorite @MayorBowser. She had the words #DefundThePolice…	Mentions	https://twitter.com/#!/yungnillawafer/status/1300063065594105856	defund	35-2020	0	1269	RT	1	1	0	0	1	0	2	2	0	2	2	5	5	0	1	0	2	0	0	1	0	0	29	0	0	1	0	0	0	0	0	0	1	0	66
897	yungnillawafer	dmvblacklives	2020-08-30	2020	8	30	RT @DMVBlackLives: It’s Black Joy and Transparency Sunday for the Nations people favorite @MayorBowser. She had the words #DefundThePolice…	Mentions	https://twitter.com/#!/yungnillawafer/status/1300063065594105856	defund	35-2020	0	1270	RT	1	1	0	0	1	0	2	2	0	2	2	5	5	0	1	0	2	0	0	1	0	0	41	0	0	1	0	0	0	0	0	0	1	0	116
898	tommy_espana	dominicfarrell	2020-08-30	2020	8	30	RT @DominicFarrell: One salute supporting fascism another Marxism and anarchy. Both groups of players and management made a very bad call…	Mentions	https://twitter.com/#!/tommy_espana/status/1300063119570595840	defund	35-2020	0	1271	RT	1	2	1	2	2	3	2	-1	3	2	-1	-2	-2	0	1	0	1	0	0	1	0	0	93	0	0	1	0	0	0	0	0	0	1	0	4
899	likwuid	darrylstephens	2020-08-30	2020	8	30	RT @darrylstephens: #DefundThePolice	Mentions	https://twitter.com/#!/likwuid/status/1300063153603084289	defund	35-2020	0	1272	RT	1	0	0	0	0	NA	NA	0	NA	NA	0	0	0	0	1	0	1	0	0	1	0	0	106	0	0	1	0	0	0	0	0	0	1	0	17
900	anaalve89041582	chadwickboseman	2020-08-30	2020	8	30	RT @chadwickboseman: Read our letter and full list of demands at #Hollywood4BlackLives #DefundThePolice	Mentions	https://twitter.com/#!/anaalve89041582/status/1300063490862911488	defund	35-2020	0	1274	RT	1	0	0	0	0	NA	NA	0	NA	NA	0	-1	-1	0	1	0	1	0	0	1	0	0	206	0	0	1	0	0	0	0	0	0	1	0	119
901	heath80643511	pismo_b	2020-08-30	2020	8	30	RT @Pismo_B: Police Officers save a 9-month-old baby, after finding him to be unconscious, during a traffic stop. D-RATS - But we have to…	Mentions	https://twitter.com/#!/heath80643511/status/1300063517542940673	defund	35-2020	0	1275	RT	1	0	0	1	2	NA	NA	0	NA	NA	0	1	1	0	1	0	1	0	0	1	0	1	73	0	1	1	0	0	0	0	0	0	1	0.0136986301369863	73
902	luisoso76040493	dominicfarrell	2020-08-30	2020	8	30	RT @DominicFarrell: One salute supporting fascism another Marxism and anarchy. Both groups of players and management made a very bad call…	Mentions	https://twitter.com/#!/luisoso76040493/status/1300063635797159939	defund	35-2020	0	1276	RT	1	2	1	2	2	3	2	-1	3	2	-1	-2	-2	0	1	0	1	0	0	1	0	0	93	0	0	1	0	0	0	0	0	0	1	0	29
903	francklucazjr	chadwickboseman	2020-08-30	2020	8	30	RT @chadwickboseman: Read our letter and full list of demands at #Hollywood4BlackLives #DefundThePolice	Mentions	https://twitter.com/#!/francklucazjr/status/1300063688133455872	defund	35-2020	0	1277	RT	1	0	0	0	0	NA	NA	0	NA	NA	0	-1	-1	0	1	0	1	0	0	1	0	0	206	0	0	1	0	0	0	0	0	0	1	0	7
904	waltguait	dominicfarrell	2020-08-30	2020	8	30	RT @DominicFarrell: One salute supporting fascism another Marxism and anarchy. Both groups of players and management made a very bad call…	Mentions	https://twitter.com/#!/waltguait/status/1300063781066805252	defund	35-2020	0	1278	RT	1	2	1	2	2	3	2	-1	3	2	-1	-2	-2	0	1	0	1	0	0	1	0	0	93	0	0	1	0	0	0	0	0	0	1	0	35
905	titiajsn	dominicfarrell	2020-08-30	2020	8	30	RT @DominicFarrell: One salute supporting fascism another Marxism and anarchy. Both groups of players and management made a very bad call…	Mentions	https://twitter.com/#!/titiajsn/status/1300063798926151681	defund	35-2020	0	1279	RT	1	2	1	2	2	3	2	-1	3	2	-1	-2	-2	0	1	0	1	0	0	1	0	0	93	0	0	1	0	0	0	0	0	0	1	0	32
906	nickdron	paolaqp1231	2020-08-30	2020	8	30	RT @PaolaQP1231: #DefundThePolice : Let me know how that works out for you, #Toronto. <U+0001F644>	Mentions	https://twitter.com/#!/nickdron/status/1300063820417822721	defund	35-2020	0	1280	RT	1	0	0	0	0	NA	NA	0	NA	NA	0	0	0	0	1	0	1	0	0	1	0	0	19	0	0	1	0	0	0	0	0	0	1	0	2
907	dc_rebel17	tagsitqaf	2020-08-30	2020	8	30	RT @Tagsitqaf: While cops are harassing an unarmed old man, Right Wing Extremist Terrorists are running rampant through our town. Tell me a…	Mentions	https://twitter.com/#!/dc_rebel17/status/1300063875979771904	defund	35-2020	0	1284	RT	1	1	0	0	0	2	0	-2	2	0	-2	0	0	0	1	0	1	0	0	1	0	0	3	0	0	1	0	0	0	0	0	0	1	0	2
908	msred_mel	chadwickboseman	2020-08-30	2020	8	30	RT @chadwickboseman: Read our letter and full list of demands at #Hollywood4BlackLives #DefundThePolice	Mentions	https://twitter.com/#!/msred_mel/status/1300063880438185984	defund	35-2020	0	1285	RT	1	0	0	0	0	NA	NA	0	NA	NA	0	-1	-1	0	1	0	1	0	0	1	0	0	206	0	0	1	0	0	0	0	0	0	1	0	29
909	tashchiq	chadwickboseman	2020-08-30	2020	8	30	RT @chadwickboseman: Read our letter and full list of demands at #Hollywood4BlackLives #DefundThePolice	Mentions	https://twitter.com/#!/tashchiq/status/1300063883399491585	defund	35-2020	0	1286	RT	1	0	0	0	0	NA	NA	0	NA	NA	0	-1	-1	0	1	0	1	0	0	1	0	0	206	0	0	1	0	0	0	0	0	0	1	0	41
910	jglassn2math	profjeffries	2020-08-30	2020	8	30	RT @ProfJeffries: Comply or die............unless, of course, you’re white, then you can pretty much do whatever the hell you want and poli…	Mentions	https://twitter.com/#!/jglassn2math/status/1300063927997526022	defund	35-2020	0	1290	RT	1	1	1	2	2	2	1	-1	2	1	-1	-6	-6	0	1	0	1	0	0	1	0	0	29	0	0	1	0	0	0	0	0	0	1	0	50
911	teiyakasahara	jaggimontreal	2020-08-30	2020	8	30	RT @JaggiMontreal: The racist John A. Macdonald statue in Montreal has fallen! It was removed minutes ago by anonymous protesters at the en…	Mentions	https://twitter.com/#!/teiyakasahara/status/1300063980979970048	defund	35-2020	0	1291	RT	1	0	1	0	0	2	0	-2	2	0	-2	-7	-7	0	1	0	1	0	0	1	0	0	57	0	0	1	0	0	0	0	0	0	1	0	50
912	carltonwilliams	chadwickboseman	2020-08-30	2020	8	30	RT @chadwickboseman: Read our letter and full list of demands at #Hollywood4BlackLives #DefundThePolice	Mentions	https://twitter.com/#!/carltonwilliams/status/1300063999334199296	defund	35-2020	0	1292	RT	1	0	0	0	0	NA	NA	0	NA	NA	0	-1	-1	0	1	0	1	0	0	1	0	0	206	0	0	1	0	0	0	0	0	0	1	0	2
913	johnalton	bretweinstein	2020-08-30	2020	8	30	RT @BretWeinstein: ‘2 + 2 = 5’ is to math as “mostly peaceful” is to journalism as “some men menstruate” is to biology as #shutdownstem is…	Mentions	https://twitter.com/#!/johnalton/status/1300064099007696900	defund	35-2020	0	1293	RT	1	0	0	0	2	0	1	1	0	1	1	2	2	0	1	0	1	0	0	1	0	0	13	0	0	1	0	0	0	0	0	0	1	0	57
914	amhbranch	jim_jordan	2020-08-30	2020	8	30	RT @Jim_Jordan: What happens to Senator Paul if Democrats #DefundThePolice? What about you and your family? Your church? Your school? Y…	Mentions	https://twitter.com/#!/amhbranch/status/1300064114904104962	defund	35-2020	0	1294	RT	1	0	0	0	2	NA	NA	0	NA	NA	0	0	0	0	1	0	1	0	0	1	0	0	1424	0	0	1	0	0	0	0	0	0	2	0	1424
915	faiiiithxx	jeniiiii_matias	2020-08-30	2020	8	30	RT @jeniiiii_matias: so she bites him and first thing he does is PUNCH HER????? do you know how many nurses get punched and hit everyday???…	Mentions	https://twitter.com/#!/faiiiithxx/status/1300064142556979200	defund	35-2020	0	1295	RT	1	2	0	1	0	1	0	-1	1	0	-1	0	0	0	1	0	1	0	0	1	0	0	17	0	0	1	0	0	0	0	0	0	2	0	59
916	pmknight7	chadwickboseman	2020-08-30	2020	8	30	RT @chadwickboseman: Read our letter and full list of demands at #Hollywood4BlackLives #DefundThePolice	Mentions	https://twitter.com/#!/pmknight7/status/1300064182310760449	defund	35-2020	0	1296	RT	1	0	0	0	0	NA	NA	0	NA	NA	0	-1	-1	0	1	0	1	0	0	1	0	0	206	0	0	1	0	0	0	0	0	0	1	0	1424
917	berninmayn	chadwickboseman	2020-08-30	2020	8	30	RT @chadwickboseman: Read our letter and full list of demands at #Hollywood4BlackLives #DefundThePolice	Mentions	https://twitter.com/#!/berninmayn/status/1300064256755286018	defund	35-2020	0	1297	RT	1	0	0	0	0	NA	NA	0	NA	NA	0	-1	-1	0	1	0	1	0	0	1	0	0	206	0	0	1	0	0	0	0	0	0	1	0	2
918	eugespana	dominicfarrell	2020-08-30	2020	8	30	RT @DominicFarrell: One salute supporting fascism another Marxism and anarchy. Both groups of players and management made a very bad call…	Mentions	https://twitter.com/#!/eugespana/status/1300064392600604672	defund	35-2020	0	1298	RT	1	2	1	2	2	3	2	-1	3	2	-1	-2	-2	0	1	0	1	0	0	1	0	0	93	0	0	1	0	0	0	0	0	0	1	0	2
919	finallydeirdre	chadwickboseman	2020-08-30	2020	8	30	RT @chadwickboseman: Read our letter and full list of demands at #Hollywood4BlackLives #DefundThePolice	Mentions	https://twitter.com/#!/finallydeirdre/status/1300064461877903369	defund	35-2020	0	1299	RT	1	0	0	0	0	NA	NA	0	NA	NA	0	-1	-1	0	1	0	1	0	0	1	0	0	206	0	0	1	0	0	0	0	0	0	1	0	2
920	jameszadams	mayorbowser	2020-08-30	2020	8	30	RT @DMVBlackLives: It’s Black Joy and Transparency Sunday for the Nations people favorite @MayorBowser. She had the words #DefundThePolice…	Mentions	https://twitter.com/#!/jameszadams/status/1300064503103660032	defund	35-2020	0	1300	RT	1	1	0	0	1	0	2	2	0	2	2	5	5	0	1	0	2	0	0	1	0	0	29	0	0	1	0	0	0	0	0	0	1	0	2
921	jameszadams	dmvblacklives	2020-08-30	2020	8	30	RT @DMVBlackLives: It’s Black Joy and Transparency Sunday for the Nations people favorite @MayorBowser. She had the words #DefundThePolice…	Mentions	https://twitter.com/#!/jameszadams/status/1300064503103660032	defund	35-2020	0	1301	RT	1	1	0	0	1	0	2	2	0	2	2	5	5	0	1	0	2	0	0	1	0	0	41	0	0	1	0	0	0	0	0	0	1	0	5
922	believepraylov1	chadwickboseman	2020-08-30	2020	8	30	RT @chadwickboseman: Read our letter and full list of demands at #Hollywood4BlackLives #DefundThePolice	Mentions	https://twitter.com/#!/believepraylov1/status/1300064560456642563	defund	35-2020	0	1302	RT	1	0	0	0	0	NA	NA	0	NA	NA	0	-1	-1	0	1	0	1	0	0	1	0	0	206	0	0	1	0	0	0	0	0	0	2	0	25
923	russellsidney	chadwickboseman	2020-08-30	2020	8	30	RT @chadwickboseman: Read our letter and full list of demands at #Hollywood4BlackLives #DefundThePolice	Mentions	https://twitter.com/#!/russellsidney/status/1300064724952977408	defund	35-2020	0	1305	RT	1	0	0	0	0	NA	NA	0	NA	NA	0	-1	-1	0	1	0	1	0	0	1	0	0	206	0	0	1	0	0	0	0	0	0	2	0	1
924	saraheov	mayorbowser	2020-08-30	2020	8	30	RT @DMVBlackLives: It’s Black Joy and Transparency Sunday for the Nations people favorite @MayorBowser. She had the words #DefundThePolice…	Mentions	https://twitter.com/#!/saraheov/status/1300061290925363201	defund	35-2020	0	1308	RT	1	1	0	0	1	0	2	2	0	2	2	5	5	0	1	0	2	0	0	1	0	0	29	0	0	1	0	0	0	0	0	0	1	0	206
925	saraheov	dmvblacklives	2020-08-30	2020	8	30	RT @DMVBlackLives: It’s Black Joy and Transparency Sunday for the Nations people favorite @MayorBowser. She had the words #DefundThePolice…	Mentions	https://twitter.com/#!/saraheov/status/1300061290925363201	defund	35-2020	0	1309	RT	1	1	0	0	1	0	2	2	0	2	2	5	5	0	1	0	2	0	0	1	0	0	41	0	0	1	0	0	0	0	0	0	1	0	206
926	lismeyers	saraheov	2020-08-30	2020	8	30	RT @SarahEOV: Paint your street though @MayorBowser #dcprotest #DefundThePolice #DefundMPD	Mentions	https://twitter.com/#!/lismeyers/status/1300064837771440129	defund	35-2020	0	1310	RT	1	0	0	0	0	NA	NA	0	NA	NA	0	0	0	0	1	0	2	0	0	1	0	0	1	0	0	1	0	0	0	0	0	0	1	0	29
927	lismeyers	mayorbowser	2020-08-30	2020	8	30	RT @SarahEOV: Paint your street though @MayorBowser #dcprotest #DefundThePolice #DefundMPD	Mentions	https://twitter.com/#!/lismeyers/status/1300064837771440129	defund	35-2020	0	1311	RT	1	0	0	0	0	NA	NA	0	NA	NA	0	0	0	0	1	0	2	0	0	1	0	0	29	0	0	1	0	0	0	0	0	0	4	0	73
928	mattsqrs	jaggimontreal	2020-08-30	2020	8	30	RT @mbueckert: John A Macdonald statue toppled in Montreal. H/t @JaggiMontreal #defundthepolice	Mentions	https://twitter.com/#!/mattsqrs/status/1300065087596777472	defund	35-2020	0	1313	RT	1	0	1	0	0	NA	NA	0	NA	NA	0	0	0	0	1	0	2	0	0	1	0	0	57	0	0	1	0	0	0	0	0	0	1	0	206
929	mattsqrs	mbueckert	2020-08-30	2020	8	30	RT @mbueckert: John A Macdonald statue toppled in Montreal. H/t @JaggiMontreal #defundthepolice	Mentions	https://twitter.com/#!/mattsqrs/status/1300065087596777472	defund	35-2020	0	1314	RT	1	0	1	0	0	NA	NA	0	NA	NA	0	0	0	0	1	0	2	0	0	1	0	0	8	0	0	1	0	0	0	0	0	0	1	0	119
930	conradi_peter	darrylstephens	2020-08-30	2020	8	30	RT @darrylstephens: #DefundThePolice	Mentions	https://twitter.com/#!/conradi_peter/status/1300065188171911176	defund	35-2020	0	1315	RT	1	0	0	0	0	NA	NA	0	NA	NA	0	0	0	0	1	0	1	0	0	1	0	0	106	0	0	1	0	0	0	0	0	0	1	0	206
931	dancerholic93	darrylstephens	2020-08-30	2020	8	30	RT @darrylstephens: #DefundThePolice	Mentions	https://twitter.com/#!/dancerholic93/status/1300065221269245952	defund	35-2020	0	1316	RT	1	0	0	0	0	NA	NA	0	NA	NA	0	0	0	0	1	0	1	0	0	1	0	0	106	0	0	1	0	0	0	0	0	0	1	0	49
932	billm9	chadwickboseman	2020-08-30	2020	8	30	RT @chadwickboseman: Read our letter and full list of demands at #Hollywood4BlackLives #DefundThePolice	Mentions	https://twitter.com/#!/billm9/status/1300065270686515202	defund	35-2020	0	1317	RT	1	0	0	0	0	NA	NA	0	NA	NA	0	-1	-1	0	1	0	2	0	0	1	0	0	206	0	0	1	0	0	0	0	0	0	1	0	73
933	_minasmith	andimjustashley	2020-08-30	2020	8	30	RT @AndImJustAshley: Oh and let me not forget IF YOU ARE A COP AND WALK AROUND WITH YOUR HAND ON YOUR GUN YOU ARE A PUSSY. You obviously ca…	Mentions	https://twitter.com/#!/_minasmith/status/1300065398151352320	defund	35-2020	0	1319	RT	1	1	0	2	1	NA	NA	0	NA	NA	0	-2	-2	0	1	0	1	0	0	1	0	0	1	0	0	1	0	0	0	0	0	0	1	0	29
934	kelly29jason	pismo_b	2020-08-30	2020	8	30	RT @Pismo_B: Police Officers save a 9-month-old baby, after finding him to be unconscious, during a traffic stop. D-RATS - But we have to…	Mentions	https://twitter.com/#!/kelly29jason/status/1300063257252761601	defund	35-2020	0	1320	RT	1	0	0	1	2	NA	NA	0	NA	NA	0	1	1	0	1	2	2	1	1	1	1	1	73	0	1	1	0	3	1	0	0	1	1	0.0136986301369863	73
935	kelly29jason	congressmanhice	2020-08-30	2020	8	30	RT @CongressmanHice: Incredible law enforcement story in Georgia this week. This is why we #DEFENDThePolice. Who will protect the most vu…	Mentions	https://twitter.com/#!/kelly29jason/status/1300065402257580032	defund	35-2020	1	1321	RT	1	0	0	0	1	0	2	2	0	2	2	1	1	1	1	2	2	1	1	1	1	278	35	34	1	1	1	3	1	279	1	1	1	7.94285714285714	0.12589928057554
936	pxperbridge	ut_anti_elab	2020-08-30	2020	8	30	RT @ut_anti_elab: #DefundThePolice	Mentions	https://twitter.com/#!/pxperbridge/status/1300065751856852992	defund	35-2020	0	1323	RT	1	0	0	0	0	NA	NA	0	NA	NA	0	0	0	0	1	0	1	0	0	1	0	0	16	0	0	1	0	0	0	0	0	0	1	0	29
937	ow75tina	lehighgreen	2020-08-30	2020	8	30	RT @LehighGreen: #GreenParty2020 #HawkinsWalker2020 #LeftUnity #UBI #COVID<U+30FC>19 #DefundThePolice #BlackLivesMatter #MeToo #PeoplesConvention…	Mentions	https://twitter.com/#!/ow75tina/status/1300065942945357824	defund	35-2020	0	1327	RT	1	0	0	0	0	NA	NA	0	NA	NA	0	0	0	0	1	0	1	0	0	1	0	0	7	0	0	1	0	0	0	0	0	0	1	0	41
938	lauwanderer	onaagoshinanang	2020-08-30	2020	8	30	RT @OnaagoshinAnang: You lessen crime by eliminating poverty w/ basic incomes &amp; public housing; universal healthcare including mental healt…	Mentions	https://twitter.com/#!/lauwanderer/status/1300065955201118210	defund	35-2020	0	1328	RT	1	2	1	1	0	2	0	-2	2	0	-2	-4	-4	0	1	0	1	0	0	1	0	0	4	0	0	1	0	0	0	0	0	0	1	0	29
939	joshdavis35	mayorbowser	2020-08-30	2020	8	30	RT @DMVBlackLives: It’s Black Joy and Transparency Sunday for the Nations people favorite @MayorBowser. She had the words #DefundThePolice…	Mentions	https://twitter.com/#!/joshdavis35/status/1300065955259842561	defund	35-2020	0	1329	RT	1	1	0	0	1	0	2	2	0	2	2	5	5	0	1	0	2	0	0	1	0	0	29	0	0	1	0	0	0	0	0	0	1	0	1424
940	joshdavis35	dmvblacklives	2020-08-30	2020	8	30	RT @DMVBlackLives: It’s Black Joy and Transparency Sunday for the Nations people favorite @MayorBowser. She had the words #DefundThePolice…	Mentions	https://twitter.com/#!/joshdavis35/status/1300065955259842561	defund	35-2020	0	1330	RT	1	1	0	0	1	0	2	2	0	2	2	5	5	0	1	0	2	0	0	1	0	0	41	0	0	1	0	0	0	0	0	0	1	0	4
941	johaseulisgod	ut_anti_elab	2020-08-30	2020	8	30	RT @ut_anti_elab: #DefundThePolice	Mentions	https://twitter.com/#!/johaseulisgod/status/1300066004131704833	defund	35-2020	0	1331	RT	1	0	0	0	0	NA	NA	0	NA	NA	0	0	0	0	1	0	1	0	0	1	0	0	16	0	0	1	0	0	0	0	0	0	1	0	119
942	sarahsaurus22	lacanetwork	2020-08-30	2020	8	30	RT @LACANetwork: “I’m sticking to my earlier statement. I have not seen that video.” -Kenosha Sheriff Y’all tell me, why wouldn’t the She…	Mentions	https://twitter.com/#!/sarahsaurus22/status/1300066098155597824	defund	35-2020	0	1335	RT	1	0	0	0	2	NA	NA	0	NA	NA	0	0	0	0	1	0	3	0	0	1	0	0	12	0	0	1	0	0	0	0	0	0	12	0	1424
943	drrusswin	climatenancy	2020-08-30	2020	8	30	RT @climatenancy: #dcprotest #PoliceBrutality #DefundThePolice DC cops use excessive force on small crowd of peaceful protestors	Mentions	https://twitter.com/#!/drrusswin/status/1300066133161250816	defund	35-2020	0	1338	RT	1	1	0	1	1	1	1	0	1	1	0	2	2	0	1	0	1	0	0	1	0	0	5	0	0	1	0	0	0	0	0	0	2	0	96
944	adrien_gabriela	petermerlincane	2020-08-30	2020	8	30	RT @PeterMerlinCane: The biggest domestic terrorism threat to America comes from the police. If you are in any doubt, read this thread: htt…	Mentions	https://twitter.com/#!/adrien_gabriela/status/1300066206582484993	defund	35-2020	0	1341	RT	1	2	1	4	2	3	0	-3	3	0	-3	-3	-3	0	1	0	2	0	0	1	0	0	86	0	0	1	0	0	0	0	0	0	2	0	106
945	fgcarney	dominicfarrell	2020-08-30	2020	8	30	RT @DominicFarrell: One salute supporting fascism another Marxism and anarchy. Both groups of players and management made a very bad call…	Mentions	https://twitter.com/#!/fgcarney/status/1300066227461685248	defund	35-2020	0	1342	RT	1	2	1	2	2	3	2	-1	3	2	-1	-2	-2	0	1	0	1	0	0	1	0	0	93	0	0	1	0	0	0	0	0	0	1	0	46
946	degenhardtdong1	paolaqp1231	2020-08-30	2020	8	30	RT @PaolaQP1231: #DefundThePolice : Let me know how that works out for you, #Toronto. <U+0001F644>	Mentions	https://twitter.com/#!/degenhardtdong1/status/1300066273963831298	defund	35-2020	0	1343	RT	1	0	0	0	0	NA	NA	0	NA	NA	0	0	0	0	1	1	1	0	1	1	0	0	19	0	0	1	0	0	0	0	0	1	1	0	29
947	birtlerobert	cbcnews	2020-08-30	2020	8	30	RT @BillyJoyce1976: THIS is happening in Ottawa right now, but @CBCNews is busy covering #DefundThePolice rallies with 100 people and claim…	Mentions	https://twitter.com/#!/birtlerobert/status/1300066276308594690	defund	35-2020	0	1344	RT	1	0	0	0	0	NA	NA	0	NA	NA	0	0	0	0	1	0	2	0	0	1	0	0	35	0	0	1	0	0	0	0	0	0	1	0	41
948	birtlerobert	billyjoyce1976	2020-08-30	2020	8	30	RT @BillyJoyce1976: THIS is happening in Ottawa right now, but @CBCNews is busy covering #DefundThePolice rallies with 100 people and claim…	Mentions	https://twitter.com/#!/birtlerobert/status/1300066276308594690	defund	35-2020	0	1345	RT	1	0	0	0	0	NA	NA	0	NA	NA	0	0	0	0	1	0	2	0	0	1	0	0	32	0	0	1	0	0	0	0	0	0	1	0	206
949	roman05171047	gert_woellmann	2020-08-30	2020	8	30	RT @Gert_Woellmann: Die sonst #DefundThePolice und #ACAB brüllen, konnten gestern nicht genug Polizei sehen. Die sonst überall nur Provokat…	Mentions	https://twitter.com/#!/roman05171047/status/1300066478809636864	defund	35-2020	0	1347	RT	1	0	0	2	0	2	0	-2	2	0	-2	-6	-6	0	1	0	1	0	0	1	0	0	20	0	0	1	0	0	0	0	0	0	1	0	119
950	mrproduction8	chadwickboseman	2020-08-30	2020	8	30	RT @chadwickboseman: Read our letter and full list of demands at #Hollywood4BlackLives #DefundThePolice	Mentions	https://twitter.com/#!/mrproduction8/status/1300066564591546369	defund	35-2020	0	1348	RT	1	0	0	0	0	NA	NA	0	NA	NA	0	-1	-1	0	1	0	1	0	0	1	0	0	206	0	0	1	0	0	0	0	0	0	1	0	1424
951	mathemattic	lehighgreen	2020-08-30	2020	8	30	RT @LehighGreen: #GreenParty2020 #HawkinsWalker2020 #LeftUnity #UBI #COVID<U+30FC>19 #DefundThePolice #BlackLivesMatter #MeToo #PeoplesConvention…	Mentions	https://twitter.com/#!/mathemattic/status/1300066565551988738	defund	35-2020	0	1349	RT	1	0	0	0	0	NA	NA	0	NA	NA	0	0	0	0	1	0	6	0	0	1	0	0	7	0	0	1	0	0	0	0	0	0	1	0	35
952	steyngarten	gert_woellmann	2020-08-30	2020	8	30	RT @Gert_Woellmann: Die ganzen #DefundThePolice Honks sind heute auffällig ruhig, oder?	Mentions	https://twitter.com/#!/steyngarten/status/1300066572623646721	defund	35-2020	0	1350	RT	1	0	0	1	0	1	0	-1	1	0	-1	-3	-3	0	1	0	1	0	0	1	0	0	20	0	0	1	0	0	0	0	0	0	1	0	32
953	theexiledkelvin	chercywong	2020-08-30	2020	8	30	RT @chercywong: By the amazing @ut_anti_elab - bilingual (English &amp; Traditional Chinese/Cantonese) materials on Defund the Police #Defund…	Mentions	https://twitter.com/#!/theexiledkelvin/status/1299959989612679169	defund	35-2020	0	1351	RT	1	0	0	1	1	0	1	1	0	1	1	4	4	0	1	0	3	0	0	1	0	0	9	0	0	1	0	0	0	0	0	0	1	0	4
954	theexiledkelvin	ut_anti_elab	2020-08-30	2020	8	30	RT @chercywong: By the amazing @ut_anti_elab - bilingual (English &amp; Traditional Chinese/Cantonese) materials on Defund the Police #Defund…	Mentions	https://twitter.com/#!/theexiledkelvin/status/1299959989612679169	defund	35-2020	0	1352	RT	1	0	0	1	1	0	1	1	0	1	1	4	4	0	1	0	3	0	0	1	0	0	16	0	0	1	0	0	0	0	0	0	1	0	206
955	theexiledkelvin	ut_anti_elab	2020-08-30	2020	8	30	RT @ut_anti_elab: #DefundThePolice	Mentions	https://twitter.com/#!/theexiledkelvin/status/1300066582211690496	defund	35-2020	0	1353	RT	1	0	0	0	0	NA	NA	0	NA	NA	0	0	0	0	1	0	3	0	0	1	0	0	16	0	0	1	0	0	0	0	0	0	1	0	96
956	four88dew	cbcnews	2020-08-30	2020	8	30	RT @BillyJoyce1976: THIS is happening in Ottawa right now, but @CBCNews is busy covering #DefundThePolice rallies with 100 people and claim…	Mentions	https://twitter.com/#!/four88dew/status/1300066590688501760	defund	35-2020	0	1354	RT	1	0	0	0	0	NA	NA	0	NA	NA	0	0	0	0	1	0	2	0	0	1	0	0	35	0	0	1	0	0	0	0	0	0	1	0	119
957	four88dew	billyjoyce1976	2020-08-30	2020	8	30	RT @BillyJoyce1976: THIS is happening in Ottawa right now, but @CBCNews is busy covering #DefundThePolice rallies with 100 people and claim…	Mentions	https://twitter.com/#!/four88dew/status/1300066590688501760	defund	35-2020	0	1355	RT	1	0	0	0	0	NA	NA	0	NA	NA	0	0	0	0	1	0	2	0	0	1	0	0	32	0	0	1	0	0	0	0	0	0	1	0	29
958	dyeralan	drsdefundpolice	2020-08-30	2020	8	30	RT @DrsDefundPolice: Wow. Toronto is coming together and the message is as clear as ever. It’s time to #DefundThePolice	Mentions	https://twitter.com/#!/dyeralan/status/1300066773677400064	defund	35-2020	0	1356	RT	1	0	0	0	0	0	1	1	0	1	1	4	4	0	1	0	1	0	0	1	0	0	119	0	0	1	0	0	0	0	0	0	1	0	41
959	alexshull	bailproject	2020-08-30	2020	8	30	RT @cassiaspeaks: The Lou Metro Corrections budget is $56M! 70% of those there are being held for pretrial. According to the @bailproject 9…	Mentions	https://twitter.com/#!/alexshull/status/1300066805537538048	defund	35-2020	0	1357	RT	1	0	0	0	1	NA	NA	0	NA	NA	0	0	0	0	1	0	3	0	0	1	0	0	5	0	0	1	0	0	0	0	0	0	1	0	2
960	alexshull	cassiaspeaks	2020-08-30	2020	8	30	RT @cassiaspeaks: The Lou Metro Corrections budget is $56M! 70% of those there are being held for pretrial. According to the @bailproject 9…	Mentions	https://twitter.com/#!/alexshull/status/1300066805537538048	defund	35-2020	0	1358	RT	1	0	0	0	1	NA	NA	0	NA	NA	0	0	0	0	1	0	3	0	0	1	0	0	25	0	0	1	0	0	0	0	0	0	1	0	2
961	playingwiifit	windyangel14	2020-08-30	2020	8	30	RT @windyangel14: <U+C624><U+B298> <U+CE5C><U+AD6C><U+AC00> <U+C2DC><U+C704><U+C5D0><U+C11C> <U+BCF8><U+AC83><U+314B><U+314B><U+314B><U+314B><U+314B> #DefundThePolice	Mentions	https://twitter.com/#!/playingwiifit/status/1300066838500519938	defund	35-2020	0	1359	RT	1	0	0	0	0	NA	NA	0	NA	NA	0	0	0	0	1	0	1	0	0	1	0	0	59	0	0	1	0	0	0	0	0	0	1	0	4
962	travellingbelle	defundca	2020-08-30	2020	8	30	RT @DefundCa: "Above the Law" is a doc highlighting police violence in Calgary &amp; how this system is designed to protect cops not people &amp; t…	Mentions	https://twitter.com/#!/travellingbelle/status/1300066874705747969	defund	35-2020	0	1360	RT	1	1	0	2	3	0	1	1	0	1	1	-2	-2	0	1	0	1	0	0	1	0	0	2	0	0	1	0	0	0	0	0	0	1	0	59
963	ryanthestephens	lawanamayfield	2020-08-30	2020	8	30	RT @lawanamayfield: I tweeted in 2018 "Being Black in America under #45 has created homegrown terrorists wearing blue uniforms." I STILL ST…	Mentions	https://twitter.com/#!/ryanthestephens/status/1300066927029649408	defund	35-2020	0	1362	RT	1	0	0	0	0	NA	NA	0	NA	NA	0	0	0	0	1	0	1	0	0	1	0	0	2	0	0	1	0	0	0	0	0	0	1	0	1424
964	djohn90	petermerlincane	2020-08-30	2020	8	30	RT @PeterMerlinCane: The biggest domestic terrorism threat to America comes from the police. If you are in any doubt, read this thread: htt…	Mentions	https://twitter.com/#!/djohn90/status/1300067055446700032	defund	35-2020	0	1363	RT	1	2	1	4	2	3	0	-3	3	0	-3	-3	-3	0	1	0	1	0	0	1	0	0	86	0	0	1	0	0	0	0	0	0	1	0	29
965	msjadeonline	chadwickboseman	2020-08-30	2020	8	30	RT @chadwickboseman: Read our letter and full list of demands at #Hollywood4BlackLives #DefundThePolice	Mentions	https://twitter.com/#!/msjadeonline/status/1300067100174831616	defund	35-2020	0	1364	RT	1	0	0	0	0	NA	NA	0	NA	NA	0	-1	-1	0	1	0	1	0	0	1	0	0	206	0	0	1	0	0	0	0	0	0	1	0	206
966	kathieboyett	queen_exodus_	2020-08-30	2020	8	30	RT @Queen_Exodus_: How come no one invited me #NoJusticeNoPeace #DefundThePolice	Mentions	https://twitter.com/#!/kathieboyett/status/1300067368215904257	defund	35-2020	0	1366	RT	1	0	0	0	0	NA	NA	0	NA	NA	0	0	0	0	1	0	1	0	0	1	0	0	1	0	0	1	0	0	0	0	0	0	1	0	1424
967	robbiemcneil_	windyangel14	2020-08-30	2020	8	30	RT @windyangel14: <U+C624><U+B298> <U+CE5C><U+AD6C><U+AC00> <U+C2DC><U+C704><U+C5D0><U+C11C> <U+BCF8><U+AC83><U+314B><U+314B><U+314B><U+314B><U+314B> #DefundThePolice	Mentions	https://twitter.com/#!/robbiemcneil_/status/1300067546901643265	defund	35-2020	0	1367	RT	1	0	0	0	0	NA	NA	0	NA	NA	0	0	0	0	1	0	1	0	0	1	0	0	59	0	0	1	0	0	0	0	0	0	1	0	29
968	millardgoose	chicagosprts	2020-08-30	2020	8	30	RT @chicagosprts: So this year 10 #ChicagoPolice officers have been shot. #CPD has shot 10 citizens. Per capita this makes it over 200x mor…	Mentions	https://twitter.com/#!/millardgoose/status/1300067548818530305	defund	35-2020	0	1368	RT	1	2	0	2	0	NA	NA	0	NA	NA	0	0	0	0	1	0	1	0	0	1	0	0	4	0	0	1	0	0	0	0	0	0	2	0	1
969	veneybj	chadwickboseman	2020-08-30	2020	8	30	RT @chadwickboseman: Read our letter and full list of demands at #Hollywood4BlackLives #DefundThePolice	Mentions	https://twitter.com/#!/veneybj/status/1300067778553151495	defund	35-2020	0	1369	RT	1	0	0	0	0	NA	NA	0	NA	NA	0	-1	-1	0	1	0	1	0	0	1	0	0	206	0	0	1	0	0	0	0	0	0	2	0	1424
970	bring_u_joi	chadwickboseman	2020-08-30	2020	8	30	RT @chadwickboseman: Read our letter and full list of demands at #Hollywood4BlackLives #DefundThePolice	Mentions	https://twitter.com/#!/bring_u_joi/status/1300068063153393666	defund	35-2020	0	1372	RT	1	0	0	0	0	NA	NA	0	NA	NA	0	-1	-1	0	1	0	1	0	0	1	0	0	206	0	0	1	0	0	0	0	0	0	1	0	206
971	lesbianechidna	jaggimontreal	2020-08-30	2020	8	30	RT @JaggiMontreal: The racist John A. Macdonald statue in Montreal has fallen! It was removed minutes ago by anonymous protesters at the en…	Mentions	https://twitter.com/#!/lesbianechidna/status/1300068180006776838	defund	35-2020	0	1373	RT	1	0	1	0	0	2	0	-2	2	0	-2	-7	-7	0	1	0	1	0	0	1	0	0	57	0	0	1	0	0	0	0	0	0	1	0	29
972	youngchris27040	realdonaldtrump	2020-08-30	2020	8	30	RT @wirelesshogan: Neither @JoeBiden nor @realDonaldTrump are interested in any real reform, like #DefundThePolice, within our criminal jus…	Mentions	https://twitter.com/#!/youngchris27040/status/1300068235723726850	defund	35-2020	0	1375	RT	1	1	1	1	1	1	1	0	1	1	0	-3	-3	0	1	0	4	0	0	1	0	1104	66	0	1	1	0	0	0	0	0	0	2	16.7272727272727	0.0597826086956522
973	youngchris27040	joebiden	2020-08-30	2020	8	30	RT @wirelesshogan: Neither @JoeBiden nor @realDonaldTrump are interested in any real reform, like #DefundThePolice, within our criminal jus…	Mentions	https://twitter.com/#!/youngchris27040/status/1300068235723726850	defund	35-2020	0	1376	RT	1	1	1	1	1	1	1	0	1	1	0	-3	-3	0	1	0	4	0	0	1	0	97	116	0	1	1	0	0	0	0	0	0	2	0.836206896551724	1.19587628865979
974	youngchris27040	wirelesshogan	2020-08-30	2020	8	30	RT @wirelesshogan: Neither @JoeBiden nor @realDonaldTrump are interested in any real reform, like #DefundThePolice, within our criminal jus…	Mentions	https://twitter.com/#!/youngchris27040/status/1300068235723726850	defund	35-2020	0	1377	RT	1	1	1	1	1	1	1	0	1	1	0	-3	-3	0	1	0	4	0	0	1	0	0	4	0	0	1	0	0	0	0	0	0	2	0	59
975	suebreen6	op_omom	2020-08-30	2020	8	30	RT @OP_Omom: Trump supporters rush to defend one of their own who killed protesters in Kenosha #BlackLivesMatter #DefundThePolice	Mentions	https://twitter.com/#!/suebreen6/status/1300068281353678849	defund	35-2020	0	1378	RT	1	0	0	1	0	1	1	0	1	1	0	-4	-4	0	1	0	2	0	0	1	0	0	3	0	0	1	0	0	0	0	0	0	2	0	2
976	suebreen6	awkwordrap	2020-08-30	2020	8	30	RT @AWKWORDrap: unarmed Black father vs heavily armed white supremacist AmeriKKKa 2020 #DefundThePolice #AbolishThePolice	Mentions	https://twitter.com/#!/suebreen6/status/1300061945521995781	defund	35-2020	0	1379	RT	1	1	0	1	2	NA	NA	0	NA	NA	0	0	0	0	1	0	2	0	0	1	0	0	804	0	0	1	0	0	0	0	0	0	2	0	29
977	kentwalker84	kingjames	2020-08-30	2020	8	30	RT @PplsCityCouncil: We support the NBA players strike. The movement is calling to #DefundThePolice. You down @kylekuzma @KingJames? http…	Mentions	https://twitter.com/#!/kentwalker84/status/1300068402715930624	defund	35-2020	0	1381	RT	1	1	0	0	0	1	1	0	1	1	0	1	1	0	1	0	3	0	0	1	0	4	1	0	1	1	0	0	0	0	0	0	2	4	0.25
978	kentwalker84	kylekuzma	2020-08-30	2020	8	30	RT @PplsCityCouncil: We support the NBA players strike. The movement is calling to #DefundThePolice. You down @kylekuzma @KingJames? http…	Mentions	https://twitter.com/#!/kentwalker84/status/1300068402715930624	defund	35-2020	0	1382	RT	1	1	0	0	0	1	1	0	1	1	0	1	1	0	1	0	3	0	0	1	0	0	1	0	0	1	0	0	0	0	0	0	1	0	1424
979	kentwalker84	pplscitycouncil	2020-08-30	2020	8	30	RT @PplsCityCouncil: We support the NBA players strike. The movement is calling to #DefundThePolice. You down @kylekuzma @KingJames? http…	Mentions	https://twitter.com/#!/kentwalker84/status/1300068402715930624	defund	35-2020	0	1383	RT	1	1	0	0	0	1	1	0	1	1	0	1	1	0	1	0	3	0	0	1	0	0	372	0	0	1	0	0	0	0	0	0	1	0	20
980	drtomiomooba	chadwickboseman	2020-08-30	2020	8	30	RT @chadwickboseman: Read our letter and full list of demands at #Hollywood4BlackLives #DefundThePolice	Mentions	https://twitter.com/#!/drtomiomooba/status/1300068429471387648	defund	35-2020	0	1384	RT	1	0	0	0	0	NA	NA	0	NA	NA	0	-1	-1	0	1	0	1	0	0	1	0	0	206	0	0	1	0	0	0	0	0	0	2	0	3
981	dra_m_a	profjeffries	2020-08-30	2020	8	30	RT @ProfJeffries: Comply or die............unless, of course, you’re white, then you can pretty much do whatever the hell you want and poli…	Mentions	https://twitter.com/#!/dra_m_a/status/1300068518650687488	defund	35-2020	0	1385	RT	1	1	1	2	2	2	1	-1	2	1	-1	-6	-6	0	1	0	1	0	0	1	0	0	29	0	0	1	0	0	0	0	0	0	1	0	3
982	wurkerbee	chadwickboseman	2020-08-30	2020	8	30	RT @chadwickboseman: Read our letter and full list of demands at #Hollywood4BlackLives #DefundThePolice	Mentions	https://twitter.com/#!/wurkerbee/status/1300068529329315840	defund	35-2020	0	1386	RT	1	0	0	0	0	NA	NA	0	NA	NA	0	-1	-1	0	1	0	1	0	0	1	0	0	206	0	0	1	0	0	0	0	0	0	2	0	1424
983	rayraysfanacct	chadwickboseman	2020-08-30	2020	8	30	RT @chadwickboseman: Read our letter and full list of demands at #Hollywood4BlackLives #DefundThePolice	Mentions	https://twitter.com/#!/rayraysfanacct/status/1300068590159376385	defund	35-2020	0	1388	RT	1	0	0	0	0	NA	NA	0	NA	NA	0	-1	-1	0	1	0	1	0	0	1	0	0	206	0	0	1	0	0	0	0	0	0	2	0	29
984	jdhardin07	jim_jordan	2020-08-30	2020	8	30	RT @Jim_Jordan: What happens to Senator Paul if Democrats #DefundThePolice? What about you and your family? Your church? Your school? Y…	Mentions	https://twitter.com/#!/jdhardin07/status/1300068655590506497	defund	35-2020	0	1389	RT	1	0	0	0	2	NA	NA	0	NA	NA	0	0	0	0	1	0	1	0	0	1	0	0	1424	0	0	1	0	0	0	0	0	0	1	0	41
985	valeriaawatson	wirelesshogan	2020-08-30	2020	8	30	RT @wirelesshogan: Neither @JoeBiden nor @realDonaldTrump are interested in any real reform, like #DefundThePolice, within our criminal jus…	Mentions	https://twitter.com/#!/valeriaawatson/status/1300068932158660608	defund	35-2020	0	1390	RT	1	1	1	1	1	1	1	0	1	1	0	-3	-3	0	1	0	3	0	0	1	0	0	4	0	0	1	0	0	0	0	0	0	1	0	59
986	valeriaawatson	realdonaldtrump	2020-08-30	2020	8	30	RT @wirelesshogan: Neither @JoeBiden nor @realDonaldTrump are interested in any real reform, like #DefundThePolice, within our criminal jus…	Mentions	https://twitter.com/#!/valeriaawatson/status/1300068932158660608	defund	35-2020	0	1391	RT	1	1	1	1	1	1	1	0	1	1	0	-3	-3	0	1	0	3	0	0	1	0	1104	66	0	1	1	0	0	0	0	0	0	1	16.7272727272727	0.0597826086956522
987	valeriaawatson	joebiden	2020-08-30	2020	8	30	RT @wirelesshogan: Neither @JoeBiden nor @realDonaldTrump are interested in any real reform, like #DefundThePolice, within our criminal jus…	Mentions	https://twitter.com/#!/valeriaawatson/status/1300068932158660608	defund	35-2020	0	1392	RT	1	1	1	1	1	1	1	0	1	1	0	-3	-3	0	1	0	3	0	0	1	0	97	116	0	1	1	0	0	0	0	0	0	2	0.836206896551724	1.19587628865979
988	wayne94750139	pismo_b	2020-08-30	2020	8	30	RT @Pismo_B: Police Officers save a 9-month-old baby, after finding him to be unconscious, during a traffic stop. D-RATS - But we have to…	Mentions	https://twitter.com/#!/wayne94750139/status/1300069026400534531	defund	35-2020	0	1393	RT	1	0	0	1	2	NA	NA	0	NA	NA	0	1	1	0	1	2	1	0	1	1	0	1	73	0	1	1	0	0	0	0	0	2	0.5	0.0136986301369863	73
989	akmactavish	glennnross	2020-08-30	2020	8	30	RT @GlennnRoss: I have a proposal to go along with the #DefundThePolice movement. We can have a registry, where people can just sign a wai…	Mentions	https://twitter.com/#!/akmactavish/status/1300069094142742529	defund	35-2020	0	1394	RT	1	0	0	0	1	NA	NA	0	NA	NA	0	0	0	0	1	0	1	0	0	1	0	0	1	0	0	1	0	0	0	0	0	0	2	0	119
990	abosman973	chadwickboseman	2020-08-30	2020	8	30	RT @chadwickboseman: Read our letter and full list of demands at #Hollywood4BlackLives #DefundThePolice	Mentions	https://twitter.com/#!/abosman973/status/1300069104506863617	defund	35-2020	0	1395	RT	1	0	0	0	0	NA	NA	0	NA	NA	0	-1	-1	0	1	0	1	0	0	1	0	0	206	0	0	1	0	0	0	0	0	0	1	0	206
991	hrendel_lok	chadwickboseman	2020-08-30	2020	8	30	RT @chadwickboseman: Read our letter and full list of demands at #Hollywood4BlackLives #DefundThePolice	Mentions	https://twitter.com/#!/hrendel_lok/status/1300069152946757634	defund	35-2020	0	1396	RT	1	0	0	0	0	NA	NA	0	NA	NA	0	-1	-1	0	1	0	1	0	0	1	0	0	206	0	0	1	0	0	0	0	0	0	3	0	57
992	carolinakimgem	chadwickboseman	2020-08-30	2020	8	30	RT @chadwickboseman: Read our letter and full list of demands at #Hollywood4BlackLives #DefundThePolice	Mentions	https://twitter.com/#!/carolinakimgem/status/1300069305695035392	defund	35-2020	0	1398	RT	1	0	0	0	0	NA	NA	0	NA	NA	0	-1	-1	0	1	0	1	0	0	1	0	0	206	0	0	1	0	0	0	0	0	0	1	0	119
993	danborsch	bailproject	2020-08-30	2020	8	30	RT @cassiaspeaks: The Lou Metro Corrections budget is $56M! 70% of those there are being held for pretrial. According to the @bailproject 9…	Mentions	https://twitter.com/#!/danborsch/status/1300069578568019968	defund	35-2020	0	1399	RT	1	0	0	0	1	NA	NA	0	NA	NA	0	0	0	0	1	0	2	0	0	1	0	0	5	0	0	1	0	0	0	0	0	0	2	0	3
994	danborsch	cassiaspeaks	2020-08-30	2020	8	30	RT @cassiaspeaks: The Lou Metro Corrections budget is $56M! 70% of those there are being held for pretrial. According to the @bailproject 9…	Mentions	https://twitter.com/#!/danborsch/status/1300069578568019968	defund	35-2020	0	1400	RT	1	0	0	0	1	NA	NA	0	NA	NA	0	0	0	0	1	0	2	0	0	1	0	0	25	0	0	1	0	0	0	0	0	0	1	0	29
995	osgood_laurie	chadwickboseman	2020-08-30	2020	8	30	RT @chadwickboseman: Read our letter and full list of demands at #Hollywood4BlackLives #DefundThePolice	Mentions	https://twitter.com/#!/osgood_laurie/status/1300069638492094464	defund	35-2020	0	1403	RT	1	0	0	0	0	NA	NA	0	NA	NA	0	-1	-1	0	1	0	1	0	0	1	0	0	206	0	0	1	0	0	0	0	0	0	1	0	41
996	naked_once_more	wartimegirl	2020-08-30	2020	8	30	RT @Jess39795139: @boss1069 @California9o9 @BURTSMITH6 @TheGreaterDanes @WarTimeGirl Nah.... they RESCUED! them and it shouldn't be downpla…	Mentions	https://twitter.com/#!/naked_once_more/status/1300069640350175234	defund	35-2020	0	1405	RT	1	0	0	0	0	NA	NA	0	NA	NA	0	2	2	0	1	0	6	0	0	1	0	0	1	0	0	1	0	0	0	0	0	0	2	0	93
997	naked_once_more	thegreaterdanes	2020-08-30	2020	8	30	RT @Jess39795139: @boss1069 @California9o9 @BURTSMITH6 @TheGreaterDanes @WarTimeGirl Nah.... they RESCUED! them and it shouldn't be downpla…	Mentions	https://twitter.com/#!/naked_once_more/status/1300069640350175234	defund	35-2020	0	1407	RT	1	0	0	0	0	NA	NA	0	NA	NA	0	2	2	0	1	0	6	0	0	1	0	0	1	0	0	1	0	0	0	0	0	0	2	0	1424
998	naked_once_more	burtsmith6	2020-08-30	2020	8	30	RT @Jess39795139: @boss1069 @California9o9 @BURTSMITH6 @TheGreaterDanes @WarTimeGirl Nah.... they RESCUED! them and it shouldn't be downpla…	Mentions	https://twitter.com/#!/naked_once_more/status/1300069640350175234	defund	35-2020	0	1409	RT	1	0	0	0	0	NA	NA	0	NA	NA	0	2	2	0	1	0	6	0	0	1	0	0	1	0	0	1	0	0	0	0	0	0	1	0	57
999	naked_once_more	california9o9	2020-08-30	2020	8	30	RT @Jess39795139: @boss1069 @California9o9 @BURTSMITH6 @TheGreaterDanes @WarTimeGirl Nah.... they RESCUED! them and it shouldn't be downpla…	Mentions	https://twitter.com/#!/naked_once_more/status/1300069640350175234	defund	35-2020	0	1411	RT	1	0	0	0	0	NA	NA	0	NA	NA	0	2	2	0	1	0	6	0	0	1	0	0	1	0	0	1	0	0	0	0	0	0	1	0	29
1000	naked_once_more	boss1069	2020-08-30	2020	8	30	RT @Jess39795139: @boss1069 @California9o9 @BURTSMITH6 @TheGreaterDanes @WarTimeGirl Nah.... they RESCUED! them and it shouldn't be downpla…	Mentions	https://twitter.com/#!/naked_once_more/status/1300069640350175234	defund	35-2020	0	1413	RT	1	0	0	0	0	NA	NA	0	NA	NA	0	2	2	0	1	0	6	0	0	1	0	0	1	0	0	1	0	0	0	0	0	0	6	0	29
1001	naked_once_more	jess39795139	2020-08-30	2020	8	30	RT @Jess39795139: @boss1069 @California9o9 @BURTSMITH6 @TheGreaterDanes @WarTimeGirl Nah.... they RESCUED! them and it shouldn't be downpla…	Mentions	https://twitter.com/#!/naked_once_more/status/1300069640350175234	defund	35-2020	0	1414	RT	1	0	0	0	0	NA	NA	0	NA	NA	0	2	2	0	1	0	6	0	0	1	0	0	1	0	0	1	0	0	0	0	0	0	1	0	1424
1002	snowy_carpender	gert_woellmann	2020-08-30	2020	8	30	RT @Gert_Woellmann: Die sonst #DefundThePolice und #ACAB brüllen, konnten gestern nicht genug Polizei sehen. Die sonst überall nur Provokat…	Mentions	https://twitter.com/#!/snowy_carpender/status/1300069826451378177	defund	35-2020	0	1415	RT	1	0	0	2	0	2	0	-2	2	0	-2	-6	-6	0	1	0	1	0	0	1	0	0	20	0	0	1	0	0	0	0	0	0	3	0	2
1003	dstrayski	cbcnews	2020-08-30	2020	8	30	RT @BillyJoyce1976: THIS is happening in Ottawa right now, but @CBCNews is busy covering #DefundThePolice rallies with 100 people and claim…	Mentions	https://twitter.com/#!/dstrayski/status/1300069891865673728	defund	35-2020	0	1416	RT	1	0	0	0	0	NA	NA	0	NA	NA	0	0	0	0	1	0	2	0	0	1	0	0	35	0	0	1	0	0	0	0	0	0	3	0	20
1004	dstrayski	billyjoyce1976	2020-08-30	2020	8	30	RT @BillyJoyce1976: THIS is happening in Ottawa right now, but @CBCNews is busy covering #DefundThePolice rallies with 100 people and claim…	Mentions	https://twitter.com/#!/dstrayski/status/1300069891865673728	defund	35-2020	0	1417	RT	1	0	0	0	0	NA	NA	0	NA	NA	0	0	0	0	1	0	2	0	0	1	0	0	32	0	0	1	0	0	0	0	0	0	3	0	59
1005	xandernetwork	windyangel14	2020-08-30	2020	8	30	RT @windyangel14: <U+C624><U+B298> <U+CE5C><U+AD6C><U+AC00> <U+C2DC><U+C704><U+C5D0><U+C11C> <U+BCF8><U+AC83><U+314B><U+314B><U+314B><U+314B><U+314B> #DefundThePolice	Mentions	https://twitter.com/#!/xandernetwork/status/1300070013924257794	defund	35-2020	0	1418	RT	1	0	0	0	0	NA	NA	0	NA	NA	0	0	0	0	1	0	1	0	0	1	0	0	59	0	0	1	0	0	0	0	0	0	2	0	17
1006	strandedinspam	chadwickboseman	2020-08-30	2020	8	30	RT @chadwickboseman: Read our letter and full list of demands at #Hollywood4BlackLives #DefundThePolice	Mentions	https://twitter.com/#!/strandedinspam/status/1300070195520708609	defund	35-2020	0	1419	RT	1	0	0	0	0	NA	NA	0	NA	NA	0	-1	-1	0	1	0	1	0	0	1	0	0	206	0	0	1	0	0	0	0	0	0	2	0	93
1007	chaoslord1848	notanotherblk	2020-08-30	2020	8	30	RT @notanotherblk: Amazing day TORONTO! We have made history today nationwide! The revolution is alive and strong! Defund, disarm, dismantl…	Mentions	https://twitter.com/#!/chaoslord1848/status/1300070221202382851	defund	35-2020	0	1420	RT	1	1	0	1	1	1	2	1	1	2	1	7	7	0	1	0	7	0	0	1	0	0	96	0	0	1	0	0	0	0	0	0	1	0	1424
1008	fuiimoonx	514jon	2020-08-30	2020	8	30	RT @514jon: Protesters at the #DefundThePolice demonstration in Montreal today tore down the statue of John A. Macdonald, the architect of…	Mentions	https://twitter.com/#!/fuiimoonx/status/1300070292522442753	defund	35-2020	0	1421	RT	1	0	1	0	0	NA	NA	0	NA	NA	0	-3	-3	0	1	0	1	0	0	1	0	0	49	0	0	1	0	0	0	0	0	0	3	0	206
1009	berrieboyd	jim_jordan	2020-08-30	2020	8	30	RT @Jim_Jordan: What happens to Senator Paul if Democrats #DefundThePolice? What about you and your family? Your church? Your school? Y…	Mentions	https://twitter.com/#!/berrieboyd/status/1300070338710118400	defund	35-2020	0	1422	RT	1	0	0	0	2	NA	NA	0	NA	NA	0	0	0	0	1	0	1	0	0	1	0	0	1424	0	0	1	0	0	0	0	0	0	3	0	206
1010	jamaicanhist	chadwickboseman	2020-08-30	2020	8	30	RT @chadwickboseman: Read our letter and full list of demands at #Hollywood4BlackLives #DefundThePolice	Mentions	https://twitter.com/#!/jamaicanhist/status/1300070394666328071	defund	35-2020	0	1423	RT	1	0	0	0	0	NA	NA	0	NA	NA	0	-1	-1	0	1	0	1	0	0	1	0	0	206	0	0	1	0	0	0	0	0	0	1	0	206
1011	knutson60139070	pismo_b	2020-08-30	2020	8	30	RT @Pismo_B: Police Officers save a 9-month-old baby, after finding him to be unconscious, during a traffic stop. D-RATS - But we have to…	Mentions	https://twitter.com/#!/knutson60139070/status/1300070447627862016	defund	35-2020	0	1426	RT	1	0	0	1	2	NA	NA	0	NA	NA	0	1	1	0	1	0	2	0	0	1	0	1	73	0	1	1	0	0	0	0	0	0	1	0.0136986301369863	73
1012	makedni	bmartinovski	2020-08-30	2020	8	30	RT @BMartinovski: "Sweden's police confiscated journalistic video material. Collaborated with Muslim Brotherhood imam. Incited people to po…	Mentions	https://twitter.com/#!/makedni/status/1300070511762976774	defund	35-2020	0	1427	RT	1	0	0	1	2	NA	NA	0	NA	NA	0	0	0	0	1	0	1	0	0	1	0	0	5	0	0	1	0	0	0	0	0	0	1	0	73
1013	juneslokka	bmartinovski	2020-08-30	2020	8	30	RT @BMartinovski: "Sweden's police confiscated journalistic video material. Collaborated with Muslim Brotherhood imam. Incited people to po…	Mentions	https://twitter.com/#!/juneslokka/status/1300070691031724034	defund	35-2020	0	1429	RT	1	0	0	1	2	NA	NA	0	NA	NA	0	0	0	0	1	0	1	0	0	1	0	0	5	0	0	1	0	0	0	0	0	0	1	0	96
1014	gabriellewrren	notanotherblk	2020-08-30	2020	8	30	RT @notanotherblk: Amazing day TORONTO! We have made history today nationwide! The revolution is alive and strong! Defund, disarm, dismantl…	Mentions	https://twitter.com/#!/gabriellewrren/status/1300071078086180865	defund	35-2020	0	1432	RT	1	1	0	1	1	1	2	1	1	2	1	7	7	0	1	0	1	0	0	1	0	0	96	0	0	1	0	0	0	0	0	0	1	0	29
1015	cookofficer	pismo_b	2020-08-30	2020	8	30	RT @Pismo_B: Police Officers save a 9-month-old baby, after finding him to be unconscious, during a traffic stop. D-RATS - But we have to…	Mentions	https://twitter.com/#!/cookofficer/status/1300071228766593024	defund	35-2020	0	1433	RT	1	0	0	1	2	NA	NA	0	NA	NA	0	1	1	0	1	1	1	0	1	1	0	1	73	0	1	1	0	0	0	0	0	1	1	0.0136986301369863	73
1016	championloverrr	anuja_v	2020-08-30	2020	8	30	RT @Anuja_V: #BREAKING Militarized officers, either unwilling or not trained to peacefully de-escalate situations, repeatedly taze an unarm…	Mentions	https://twitter.com/#!/championloverrr/status/1300071266842537984	defund	35-2020	0	1434	RT	1	1	0	0	0	2	1	-1	2	1	-1	2	2	0	1	0	1	0	0	1	0	0	2	0	0	1	0	0	0	0	0	0	1	0	41
1017	grahamdwise	windyangel14	2020-08-30	2020	8	30	RT @windyangel14: <U+C624><U+B298> <U+CE5C><U+AD6C><U+AC00> <U+C2DC><U+C704><U+C5D0><U+C11C> <U+BCF8><U+AC83><U+314B><U+314B><U+314B><U+314B><U+314B> #DefundThePolice	Mentions	https://twitter.com/#!/grahamdwise/status/1300071612029587457	defund	35-2020	0	1441	RT	1	0	0	0	0	NA	NA	0	NA	NA	0	0	0	0	1	0	1	0	0	1	0	0	59	0	0	1	0	0	0	0	0	0	1	0	93
1018	sikkasaibersec	chadwickboseman	2020-08-30	2020	8	30	RT @chadwickboseman: Read our letter and full list of demands at #Hollywood4BlackLives #DefundThePolice	Mentions	https://twitter.com/#!/sikkasaibersec/status/1300071942398107654	defund	35-2020	0	1444	RT	1	0	0	0	0	NA	NA	0	NA	NA	0	-1	-1	0	1	0	1	0	0	1	0	0	206	0	0	1	0	0	0	0	0	0	1	0	106
1019	querida_espana	dominicfarrell	2020-08-30	2020	8	30	RT @DominicFarrell: One salute supporting fascism another Marxism and anarchy. Both groups of players and management made a very bad call…	Mentions	https://twitter.com/#!/querida_espana/status/1300072004066988032	defund	35-2020	0	1445	RT	1	2	1	2	2	3	2	-1	3	2	-1	-2	-2	0	1	0	1	0	0	1	0	0	93	0	0	1	0	0	0	0	0	0	1	0	206
1020	veronika2010	chadwickboseman	2020-08-30	2020	8	30	RT @chadwickboseman: Read our letter and full list of demands at #Hollywood4BlackLives #DefundThePolice	Mentions	https://twitter.com/#!/veronika2010/status/1300072009276166144	defund	35-2020	0	1446	RT	1	0	0	0	0	NA	NA	0	NA	NA	0	-1	-1	0	1	0	1	0	0	1	0	0	206	0	0	1	0	0	0	0	0	0	1	0	73
1021	tryingattimes	bretweinstein	2020-08-30	2020	8	30	RT @BretWeinstein: ‘2 + 2 = 5’ is to math as “mostly peaceful” is to journalism as “some men menstruate” is to biology as #shutdownstem is…	Mentions	https://twitter.com/#!/tryingattimes/status/1300072116381986817	defund	35-2020	0	1447	RT	1	0	0	0	2	0	1	1	0	1	1	2	2	0	1	0	1	0	0	1	0	0	13	0	0	1	0	0	0	0	0	0	1	0	93
1022	danielmarin55	dominicfarrell	2020-08-30	2020	8	30	RT @DominicFarrell: One salute supporting fascism another Marxism and anarchy. Both groups of players and management made a very bad call…	Mentions	https://twitter.com/#!/danielmarin55/status/1300072250738118656	defund	35-2020	0	1448	RT	1	2	1	2	2	3	2	-1	3	2	-1	-2	-2	0	1	0	1	0	0	1	0	0	93	0	0	1	0	0	0	0	0	0	4	0	206
1023	aeidinger	mayorbowser	2020-08-30	2020	8	30	RT @DMVBlackLives: It’s Black Joy and Transparency Sunday for the Nations people favorite @MayorBowser. She had the words #DefundThePolice…	Mentions	https://twitter.com/#!/aeidinger/status/1300072343197356032	defund	35-2020	0	1449	RT	1	1	0	0	1	0	2	2	0	2	2	5	5	0	1	0	2	0	0	1	0	0	29	0	0	1	0	0	0	0	0	0	4	0	93
1024	aeidinger	dmvblacklives	2020-08-30	2020	8	30	RT @DMVBlackLives: It’s Black Joy and Transparency Sunday for the Nations people favorite @MayorBowser. She had the words #DefundThePolice…	Mentions	https://twitter.com/#!/aeidinger/status/1300072343197356032	defund	35-2020	0	1450	RT	1	1	0	0	1	0	2	2	0	2	2	5	5	0	1	0	2	0	0	1	0	0	41	0	0	1	0	0	0	0	0	0	4	0	93
1025	learnmath4us	profjeffries	2020-08-30	2020	8	30	RT @ProfJeffries: Comply or die............unless, of course, you’re white, then you can pretty much do whatever the hell you want and poli…	Mentions	https://twitter.com/#!/learnmath4us/status/1300072365557243906	defund	35-2020	0	1451	RT	1	1	1	2	2	2	1	-1	2	1	-1	-6	-6	0	1	0	1	0	0	1	0	0	29	0	0	1	0	0	0	0	0	0	2	0	19
1026	emmyber	chadwickboseman	2020-08-30	2020	8	30	RT @chadwickboseman: Read our letter and full list of demands at #Hollywood4BlackLives #DefundThePolice	Mentions	https://twitter.com/#!/emmyber/status/1300072625113366528	defund	35-2020	0	1453	RT	1	0	0	0	0	NA	NA	0	NA	NA	0	-1	-1	0	1	0	1	0	0	1	0	0	206	0	0	1	0	0	0	0	0	0	2	0	3
1027	oklahomatrumper	jim_jordan	2020-08-30	2020	8	30	RT @Jim_Jordan: What happens to Senator Paul if Democrats #DefundThePolice? What about you and your family? Your church? Your school? Y…	Mentions	https://twitter.com/#!/oklahomatrumper/status/1300072662396481536	defund	35-2020	0	1454	RT	1	0	0	0	2	NA	NA	0	NA	NA	0	0	0	0	1	0	1	0	0	1	0	0	1424	0	0	1	0	0	0	0	0	0	3	0	206
1028	mijimaru8	darrylstephens	2020-08-30	2020	8	30	RT @darrylstephens: #DefundThePolice	Mentions	https://twitter.com/#!/mijimaru8/status/1300072839974924288	defund	35-2020	0	1455	RT	1	0	0	0	0	NA	NA	0	NA	NA	0	0	0	0	1	0	1	0	0	1	0	0	106	0	0	1	0	0	0	0	0	0	3	0	206
1029	seraphb13	514jon	2020-08-30	2020	8	30	RT @514jon: Protesters at the #DefundThePolice demonstration in Montreal today tore down the statue of John A. Macdonald, the architect of…	Mentions	https://twitter.com/#!/seraphb13/status/1300072881817354242	defund	35-2020	0	1457	RT	1	0	1	0	0	NA	NA	0	NA	NA	0	-3	-3	0	1	0	1	0	0	1	0	0	49	0	0	1	0	0	0	0	0	0	3	0	29
1030	kab41	profjeffries	2020-08-30	2020	8	30	RT @ProfJeffries: Comply or die............unless, of course, you’re white, then you can pretty much do whatever the hell you want and poli…	Mentions	https://twitter.com/#!/kab41/status/1300072906693791746	defund	35-2020	0	1458	RT	1	1	1	2	2	2	1	-1	2	1	-1	-6	-6	0	1	0	1	0	0	1	0	0	29	0	0	1	0	0	0	0	0	0	1	0	57
1031	lisaoreillyca	lpsmediaoffice	2020-08-30	2020	8	30	RT @PaulBakker_SIS: 1) Evaluator Call to Arms! @lpsmediaoffice is spreading misinformation about their SRO programs. I successfully got th…	Mentions	https://twitter.com/#!/lisaoreillyca/status/1300072909164040192	defund	35-2020	0	1459	RT	1	0	0	0	0	0	1	1	0	1	1	-2	-2	0	1	0	2	0	0	1	0	0	2	0	0	1	0	0	0	0	0	0	1	0	206
1032	lisaoreillyca	paulbakker_sis	2020-08-30	2020	8	30	RT @PaulBakker_SIS: 1) Evaluator Call to Arms! @lpsmediaoffice is spreading misinformation about their SRO programs. I successfully got th…	Mentions	https://twitter.com/#!/lisaoreillyca/status/1300072909164040192	defund	35-2020	0	1460	RT	1	0	0	0	0	0	1	1	0	1	1	-2	-2	0	1	0	2	0	0	1	0	0	2	0	0	1	0	0	0	0	0	0	1	0	13
1033	gianlucareali1	bretweinstein	2020-08-30	2020	8	30	RT @BretWeinstein: ‘2 + 2 = 5’ is to math as “mostly peaceful” is to journalism as “some men menstruate” is to biology as #shutdownstem is…	Mentions	https://twitter.com/#!/gianlucareali1/status/1300072955955875840	defund	35-2020	0	1461	RT	1	0	0	0	2	0	1	1	0	1	1	2	2	0	1	0	1	0	0	1	0	0	13	0	0	1	0	0	0	0	0	0	1	0	1424
1034	baerhealth	cassiasp	2020-08-30	2020	8	30	RT @mollymack1010: What would it look like to #DefundThePolice?Tonight @AdemSengal of @grassroots_law will tell us WHY we defund, @cassiasp…	Mentions	https://twitter.com/#!/baerhealth/status/1300073055922851847	defund	35-2020	0	1463	RT	1	0	0	0	0	NA	NA	0	NA	NA	0	0	0	0	1	0	9	0	0	1	0	0	2	0	0	1	0	0	0	0	0	0	1	0	17
1035	baerhealth	grassroots_law	2020-08-30	2020	8	30	RT @mollymack1010: What would it look like to #DefundThePolice?Tonight @AdemSengal of @grassroots_law will tell us WHY we defund, @cassiasp…	Mentions	https://twitter.com/#!/baerhealth/status/1300073055922851847	defund	35-2020	0	1464	RT	1	0	0	0	0	NA	NA	0	NA	NA	0	0	0	0	1	0	9	0	0	1	0	0	2	0	0	1	0	0	0	0	0	0	3	0	206
1036	baerhealth	ademsengal	2020-08-30	2020	8	30	RT @mollymack1010: What would it look like to #DefundThePolice?Tonight @AdemSengal of @grassroots_law will tell us WHY we defund, @cassiasp…	Mentions	https://twitter.com/#!/baerhealth/status/1300073055922851847	defund	35-2020	0	1465	RT	1	0	0	0	0	NA	NA	0	NA	NA	0	0	0	0	1	0	9	0	0	1	0	0	2	0	0	1	0	0	0	0	0	0	3	0	206
1037	baerhealth	mollymack1010	2020-08-30	2020	8	30	RT @mollymack1010: What would it look like to #DefundThePolice?Tonight @AdemSengal of @grassroots_law will tell us WHY we defund, @cassiasp…	Mentions	https://twitter.com/#!/baerhealth/status/1300073055922851847	defund	35-2020	0	1466	RT	1	0	0	0	0	NA	NA	0	NA	NA	0	0	0	0	1	0	9	0	0	1	0	0	2	0	0	1	0	0	0	0	0	0	3	0	93
1038	stcaffeinated	notanotherblk	2020-08-30	2020	8	30	RT @notanotherblk: Amazing day TORONTO! We have made history today nationwide! The revolution is alive and strong! Defund, disarm, dismantl…	Mentions	https://twitter.com/#!/stcaffeinated/status/1300073202169925633	defund	35-2020	0	1468	RT	1	1	0	1	1	1	2	1	1	2	1	7	7	0	1	0	1	0	0	1	0	0	96	0	0	1	0	0	0	0	0	0	1	0	206
1039	repubusa1hip	congressmanhice	2020-08-30	2020	8	30	RT @CongressmanHice: Incredible law enforcement story in Georgia this week. This is why we #DEFENDThePolice. Who will protect the most vu…	Mentions	https://twitter.com/#!/repubusa1hip/status/1300073215973306369	defund	35-2020	1	1469	RT	1	0	0	0	1	0	2	2	0	2	2	1	1	1	1	2	1	1	1	1	1	278	35	34	1	1	1	2	1	279	1	2	0.5	7.94285714285714	0.12589928057554
1040	edchavis2	jim_jordan	2020-08-30	2020	8	30	RT @Jim_Jordan: What happens to Senator Paul if Democrats #DefundThePolice? What about you and your family? Your church? Your school? Y…	Mentions	https://twitter.com/#!/edchavis2/status/1300073238920396803	defund	35-2020	0	1470	RT	1	0	0	0	2	NA	NA	0	NA	NA	0	0	0	0	1	0	1	0	0	1	0	0	1424	0	0	1	0	0	0	0	0	0	1	0	29
1041	dhmartin6	mayorbowser	2020-08-30	2020	8	30	RT @DMVBlackLives: It’s Black Joy and Transparency Sunday for the Nations people favorite @MayorBowser. She had the words #DefundThePolice…	Mentions	https://twitter.com/#!/dhmartin6/status/1300073297028231168	defund	35-2020	0	1471	RT	1	1	0	0	1	0	2	2	0	2	2	5	5	0	1	0	2	0	0	1	0	0	29	0	0	1	0	0	0	0	0	0	1	0	41
1042	dhmartin6	dmvblacklives	2020-08-30	2020	8	30	RT @DMVBlackLives: It’s Black Joy and Transparency Sunday for the Nations people favorite @MayorBowser. She had the words #DefundThePolice…	Mentions	https://twitter.com/#!/dhmartin6/status/1300073297028231168	defund	35-2020	0	1472	RT	1	1	0	0	1	0	2	2	0	2	2	5	5	0	1	0	2	0	0	1	0	0	41	0	0	1	0	0	0	0	0	0	1	0	206
1043	nmotioninfo	invisiblepeople	2020-08-30	2020	8	30	RT @EricTars: Congrats @hardlynormal @invisiblepeople for this amazing new achievement in docu-drama, which hopefully will reach new audien…	Mentions	https://twitter.com/#!/nmotioninfo/status/1300073331111202828	defund	35-2020	0	1473	RT	1	0	0	0	1	0	2	2	0	2	2	7	7	0	1	0	3	0	0	1	0	0	1	0	0	1	0	0	0	0	0	0	1	0	206
1044	nmotioninfo	hardlynormal	2020-08-30	2020	8	30	RT @EricTars: Congrats @hardlynormal @invisiblepeople for this amazing new achievement in docu-drama, which hopefully will reach new audien…	Mentions	https://twitter.com/#!/nmotioninfo/status/1300073331111202828	defund	35-2020	0	1474	RT	1	0	0	0	1	0	2	2	0	2	2	7	7	0	1	0	3	0	0	1	0	0	1	0	0	1	0	0	0	0	0	0	2	0	29
1045	nmotioninfo	erictars	2020-08-30	2020	8	30	RT @EricTars: Congrats @hardlynormal @invisiblepeople for this amazing new achievement in docu-drama, which hopefully will reach new audien…	Mentions	https://twitter.com/#!/nmotioninfo/status/1300073331111202828	defund	35-2020	0	1475	RT	1	0	0	0	1	0	2	2	0	2	2	7	7	0	1	0	3	0	0	1	0	0	1	0	0	1	0	0	0	0	0	0	2	0	41
1046	eudorabo	jim_jordan	2020-08-30	2020	8	30	RT @Jim_Jordan: What happens to Senator Paul if Democrats #DefundThePolice? What about you and your family? Your church? Your school? Y…	Mentions	https://twitter.com/#!/eudorabo/status/1300073425906659329	defund	35-2020	0	1476	RT	1	0	0	0	2	NA	NA	0	NA	NA	0	0	0	0	1	1	1	0	1	1	0	0	1424	0	0	1	0	0	0	0	0	1	1	0	1
1047	wibbwobbler	caicai84407272	2020-08-30	2020	8	30	RT @caicai84407272: Insane Police #Portland #PortlandProtests #PortlandPolice #PoliceBrutality #DefundThePolice #PortlandProtesters http…	Mentions	https://twitter.com/#!/wibbwobbler/status/1300073449738600448	defund	35-2020	0	1477	RT	1	1	0	2	1	1	0	-1	1	0	-1	-2	-2	0	1	0	1	0	0	1	0	0	3	0	0	1	0	0	0	0	0	0	1	0	29
1048	littlebid2017	chngeworldwide	2020-08-30	2020	8	30	RT @littlebid2017: #collage for #GraceVanderWaal #Repost it from @ChngeWorldwide on #instagramstory #yesterday : #DefundThePolice	Mentions	https://twitter.com/#!/littlebid2017/status/1300073035341246464	defund	35-2020	0	1479	RT	1	0	0	0	0	NA	NA	0	NA	NA	0	0	0	0	1	0	1	0	0	1	0	0	2	0	0	1	0	0	0	0	0	0	6	0	57
1049	william5020	chngeworldwide	2020-08-30	2020	8	30	RT @littlebid2017: #collage for #GraceVanderWaal #Repost it from @ChngeWorldwide on #instagramstory #yesterday : #DefundThePolice	Mentions	https://twitter.com/#!/william5020/status/1300073477190320135	defund	35-2020	0	1480	RT	1	0	0	0	0	NA	NA	0	NA	NA	0	0	0	0	1	0	2	0	0	1	0	0	2	0	0	1	0	0	0	0	0	0	6	0	8
1050	william5020	littlebid2017	2020-08-30	2020	8	30	RT @littlebid2017: #collage for #GraceVanderWaal #Repost it from @ChngeWorldwide on #instagramstory #yesterday : #DefundThePolice	Mentions	https://twitter.com/#!/william5020/status/1300073477190320135	defund	35-2020	0	1481	RT	1	0	0	0	0	NA	NA	0	NA	NA	0	0	0	0	1	0	2	0	0	1	0	0	1	0	0	1	0	0	0	0	0	0	6	0	106
1051	thiswayupto	drsdefundpolice	2020-08-30	2020	8	30	RT @DrsDefundPolice: A Canadian RCMP officer showed up to a mental health crisis for an Indigenous person...with an axe. The police shoul…	Mentions	https://twitter.com/#!/thiswayupto/status/1300073568273924098	defund	35-2020	0	1483	RT	1	0	0	1	2	1	0	-1	1	0	-1	-4	-4	0	1	0	1	0	0	1	0	0	119	0	0	1	0	0	0	0	0	0	6	0	106
1052	ashlandangel	congressmanhice	2020-08-30	2020	8	30	RT @CongressmanHice: Incredible law enforcement story in Georgia this week. This is why we #DEFENDThePolice. Who will protect the most vu…	Mentions	https://twitter.com/#!/ashlandangel/status/1300073596602052610	defund	35-2020	1	1484	RT	1	0	0	0	1	0	2	2	0	2	2	1	1	1	1	2	1	1	1	1	1	278	35	34	1	1	1	2	1	279	1	2	0.5	7.94285714285714	0.12589928057554
1053	milestsang	notanotherblk	2020-08-30	2020	8	30	RT @notanotherblk: Amazing day TORONTO! We have made history today nationwide! The revolution is alive and strong! Defund, disarm, dismantl…	Mentions	https://twitter.com/#!/milestsang/status/1300073717289095169	defund	35-2020	0	1485	RT	1	1	0	1	1	1	2	1	1	2	1	7	7	0	1	0	1	0	0	1	0	0	96	0	0	1	0	0	0	0	0	0	6	0	206
1054	cass_studies	drsdefundpolice	2020-08-30	2020	8	30	RT @DrsDefundPolice: Wow. Toronto is coming together and the message is as clear as ever. It’s time to #DefundThePolice	Mentions	https://twitter.com/#!/cass_studies/status/1300073742224306179	defund	35-2020	0	1486	RT	1	0	0	0	0	0	1	1	0	1	1	4	4	0	1	0	1	0	0	1	0	0	119	0	0	1	0	0	0	0	0	0	6	0	1
1055	seancolligan	mayorbowser	2020-08-30	2020	8	30	RT @DMVBlackLives: It’s Black Joy and Transparency Sunday for the Nations people favorite @MayorBowser. She had the words #DefundThePolice…	Mentions	https://twitter.com/#!/seancolligan/status/1300073841280970754	defund	35-2020	0	1487	RT	1	1	0	0	1	0	2	2	0	2	2	5	5	0	1	0	2	0	0	1	0	0	29	0	0	1	0	0	0	0	0	0	1	0	73
1056	seancolligan	dmvblacklives	2020-08-30	2020	8	30	RT @DMVBlackLives: It’s Black Joy and Transparency Sunday for the Nations people favorite @MayorBowser. She had the words #DefundThePolice…	Mentions	https://twitter.com/#!/seancolligan/status/1300073841280970754	defund	35-2020	0	1488	RT	1	1	0	0	1	0	2	2	0	2	2	5	5	0	1	0	2	0	0	1	0	0	41	0	0	1	0	0	0	0	0	0	2	0	35
1057	gstewtwo	chuckmodi1	2020-08-30	2020	8	30	RT @ChuckModi1: Ty’s analysis is blowing up. Thrilled for others to know what all the protesters in DC already know. His position on #Defun…	Mentions	https://twitter.com/#!/gstewtwo/status/1300074013188907008	defund	35-2020	0	1489	RT	1	0	0	0	0	0	1	1	0	1	1	3	3	0	1	0	1	0	0	1	0	0	262	0	0	1	0	0	0	0	0	0	2	0	16
1058	fresh716	716meme	2020-08-30	2020	8	30	RT @716meme: We all know if he was black using racial slurs holding a knife he’d be in jail, shot or dead... it’s because he is white there…	Mentions	https://twitter.com/#!/fresh716/status/1300074064812404741	defund	35-2020	0	1492	RT	1	1	0	2	1	2	0	-2	2	0	-2	-3	-3	0	1	0	1	0	0	1	0	0	1	0	0	1	0	0	0	0	0	0	1	0	7
1059	royl70	jim_jordan	2020-08-30	2020	8	30	RT @Jim_Jordan: What happens to Senator Paul if Democrats #DefundThePolice? What about you and your family? Your church? Your school? Y…	Mentions	https://twitter.com/#!/royl70/status/1300074108902875137	defund	35-2020	0	1494	RT	1	0	0	0	2	NA	NA	0	NA	NA	0	0	0	0	1	0	1	0	0	1	0	0	1424	0	0	1	0	0	0	0	0	0	1	0	4
1060	apricotfilmsllc	chadwickboseman	2020-08-30	2020	8	30	RT @chadwickboseman: Read our letter and full list of demands at #Hollywood4BlackLives #DefundThePolice	Mentions	https://twitter.com/#!/apricotfilmsllc/status/1300074275173359621	defund	35-2020	0	1497	RT	1	0	0	0	0	NA	NA	0	NA	NA	0	-1	-1	0	1	0	1	0	0	1	0	0	206	0	0	1	0	0	0	0	0	0	7	0	29
1061	5hcetdetsiwt	pismo_b	2020-08-30	2020	8	30	RT @Pismo_B: Police Officers save a 9-month-old baby, after finding him to be unconscious, during a traffic stop. D-RATS - But we have to…	Mentions	https://twitter.com/#!/5hcetdetsiwt/status/1300074336666226688	defund	35-2020	0	1498	RT	1	0	0	1	2	NA	NA	0	NA	NA	0	1	1	0	1	0	1	0	0	1	0	1	73	0	1	1	0	0	0	0	0	0	1	0.0136986301369863	73
1062	redibis2	briebriejoy	2020-08-30	2020	8	30	RT @GeneralStrikeOH: @briebriejoy Oligarchs blocked progress for the people Again We all deserve #UBI, #M4A, education, childcare, food…	Mentions	https://twitter.com/#!/redibis2/status/1300074360720502784	defund	35-2020	0	1499	RT	1	1	0	0	2	0	1	1	0	1	1	1	1	0	1	0	2	0	0	1	0	0	84	0	0	1	0	0	0	0	0	0	1	0	41
1063	redibis2	generalstrikeoh	2020-08-30	2020	8	30	RT @GeneralStrikeOH: @briebriejoy Oligarchs blocked progress for the people Again We all deserve #UBI, #M4A, education, childcare, food…	Mentions	https://twitter.com/#!/redibis2/status/1300074360720502784	defund	35-2020	0	1500	RT	1	1	0	0	2	0	1	1	0	1	1	1	1	0	1	0	2	0	0	1	0	0	24	0	0	1	0	0	0	0	0	0	1	0	16
1064	thefreaknlady08	bailproject	2020-08-30	2020	8	30	RT @cassiaspeaks: The Lou Metro Corrections budget is $56M! 70% of those there are being held for pretrial. According to the @bailproject 9…	Mentions	https://twitter.com/#!/thefreaknlady08/status/1300074364335992832	defund	35-2020	0	1501	RT	1	0	0	0	1	NA	NA	0	NA	NA	0	0	0	0	1	0	5	0	0	1	0	0	5	0	0	1	0	0	0	0	0	0	2	0	12
1065	thefreaknlady08	cassiaspeaks	2020-08-30	2020	8	30	RT @cassiaspeaks: The Lou Metro Corrections budget is $56M! 70% of those there are being held for pretrial. According to the @bailproject 9…	Mentions	https://twitter.com/#!/thefreaknlady08/status/1300074364335992832	defund	35-2020	0	1502	RT	1	0	0	0	1	NA	NA	0	NA	NA	0	0	0	0	1	0	5	0	0	1	0	0	25	0	0	1	0	0	0	0	0	0	1	0	5
1066	mosound5	bretweinstein	2020-08-30	2020	8	30	RT @BretWeinstein: ‘2 + 2 = 5’ is to math as “mostly peaceful” is to journalism as “some men menstruate” is to biology as #shutdownstem is…	Mentions	https://twitter.com/#!/mosound5/status/1300074435928440832	defund	35-2020	0	1503	RT	1	0	0	0	2	0	1	1	0	1	1	2	2	0	1	0	1	0	0	1	0	0	13	0	0	1	0	0	0	0	0	0	1	0	86
1067	govjbpiggy	chicagosprts	2020-08-30	2020	8	30	RT @chicagosprts: So this year 10 #ChicagoPolice officers have been shot. #CPD has shot 10 citizens. Per capita this makes it over 200x mor…	Mentions	https://twitter.com/#!/govjbpiggy/status/1300074459739676673	defund	35-2020	0	1504	RT	1	2	0	2	0	NA	NA	0	NA	NA	0	0	0	0	1	0	1	0	0	1	0	0	4	0	0	1	0	0	0	0	0	0	1	0	93
1068	fitjayzie	jim_jordan	2020-08-30	2020	8	30	RT @Jim_Jordan: What happens to Senator Paul if Democrats #DefundThePolice? What about you and your family? Your church? Your school? Y…	Mentions	https://twitter.com/#!/fitjayzie/status/1300074466920271872	defund	35-2020	0	1505	RT	1	0	0	0	2	NA	NA	0	NA	NA	0	0	0	0	1	0	1	0	0	1	0	0	1424	0	0	1	0	0	0	0	0	0	1	0	19
1069	changeagent20	bmartinovski	2020-08-30	2020	8	30	RT @BMartinovski: "Sweden's police confiscated journalistic video material. Collaborated with Muslim Brotherhood imam. Incited people to po…	Mentions	https://twitter.com/#!/changeagent20/status/1300074492849512448	defund	35-2020	0	1506	RT	1	0	0	1	2	NA	NA	0	NA	NA	0	0	0	0	1	0	1	0	0	1	0	0	5	0	0	1	0	0	0	0	0	0	1	0	35
1070	megsbott	chadwickboseman	2020-08-30	2020	8	30	RT @chadwickboseman: Read our letter and full list of demands at #Hollywood4BlackLives #DefundThePolice	Mentions	https://twitter.com/#!/megsbott/status/1300074577792585736	defund	35-2020	0	1507	RT	1	0	0	0	0	NA	NA	0	NA	NA	0	-1	-1	0	1	0	1	0	0	1	0	0	206	0	0	1	0	0	0	0	0	0	1	0	32
1071	valkirias_h	windyangel14	2020-08-30	2020	8	30	RT @windyangel14: <U+C624><U+B298> <U+CE5C><U+AD6C><U+AC00> <U+C2DC><U+C704><U+C5D0><U+C11C> <U+BCF8><U+AC83><U+314B><U+314B><U+314B><U+314B><U+314B> #DefundThePolice	Mentions	https://twitter.com/#!/valkirias_h/status/1300075008316837893	defund	35-2020	0	1510	RT	1	0	0	0	0	NA	NA	0	NA	NA	0	0	0	0	1	0	1	0	0	1	0	0	59	0	0	1	0	0	0	0	0	0	1	0	20
1072	julierobik	jim_jordan	2020-08-30	2020	8	30	RT @Jim_Jordan: What happens to Senator Paul if Democrats #DefundThePolice? What about you and your family? Your church? Your school? Y…	Mentions	https://twitter.com/#!/julierobik/status/1300075042152169472	defund	35-2020	0	1511	RT	1	0	0	0	2	NA	NA	0	NA	NA	0	0	0	0	1	0	1	0	0	1	0	0	1424	0	0	1	0	0	0	0	0	0	1	0	206
1073	dawnsonsthots	profjeffries	2020-08-30	2020	8	30	RT @ProfJeffries: Comply or die............unless, of course, you’re white, then you can pretty much do whatever the hell you want and poli…	Mentions	https://twitter.com/#!/dawnsonsthots/status/1300075043225993217	defund	35-2020	0	1512	RT	1	1	1	2	2	2	1	-1	2	1	-1	-6	-6	0	1	0	1	0	0	1	0	0	29	0	0	1	0	0	0	0	0	0	1	0	7
1074	annakhan28	bretweinstein	2020-08-30	2020	8	30	RT @BretWeinstein: ‘2 + 2 = 5’ is to math as “mostly peaceful” is to journalism as “some men menstruate” is to biology as #shutdownstem is…	Mentions	https://twitter.com/#!/annakhan28/status/1300075277867986947	defund	35-2020	0	1514	RT	1	0	0	0	2	0	1	1	0	1	1	2	2	0	1	0	1	0	0	1	0	0	13	0	0	1	0	0	0	0	0	0	1	0	20
1075	gmoney2019xxx	bristolantifa	2020-08-30	2020	8	30	RT @bristolantifa: Demand UK police stop wearing the thin blue line Union Flag on their uniforms. It is a political symbol and a racist sym…	Mentions	https://twitter.com/#!/gmoney2019xxx/status/1300075340858044417	defund	35-2020	0	1515	RT	1	1	0	1	1	1	0	-1	1	0	-1	-5	-5	0	1	0	1	0	0	1	0	0	1	0	0	1	0	0	0	0	0	0	1	0	9
1076	aly41727274	chadwickboseman	2020-08-30	2020	8	30	RT @chadwickboseman: Read our letter and full list of demands at #Hollywood4BlackLives #DefundThePolice	Mentions	https://twitter.com/#!/aly41727274/status/1300075478091431936	defund	35-2020	0	1516	RT	1	0	0	0	0	NA	NA	0	NA	NA	0	-1	-1	0	1	0	1	0	0	1	0	0	206	0	0	1	0	0	0	0	0	0	2	0	16
1077	bentesmidt	chadwickboseman	2020-08-30	2020	8	30	RT @chadwickboseman: Read our letter and full list of demands at #Hollywood4BlackLives #DefundThePolice	Mentions	https://twitter.com/#!/bentesmidt/status/1300075523176050690	defund	35-2020	0	1518	RT	1	0	0	0	0	NA	NA	0	NA	NA	0	-1	-1	0	1	0	1	0	0	1	0	0	206	0	0	1	0	0	0	0	0	0	2	0	16
1078	dust154	pismo_b	2020-08-30	2020	8	30	RT @Pismo_B: Police Officers save a 9-month-old baby, after finding him to be unconscious, during a traffic stop. D-RATS - But we have to…	Mentions	https://twitter.com/#!/dust154/status/1300075564238241793	defund	35-2020	0	1519	RT	1	0	0	1	2	NA	NA	0	NA	NA	0	1	1	0	1	0	1	0	0	1	0	1	73	0	1	1	0	0	0	0	0	0	1	0.0136986301369863	73
1079	timohra	bmartinovski	2020-08-30	2020	8	30	RT @BMartinovski: "Sweden's police confiscated journalistic video material. Collaborated with Muslim Brotherhood imam. Incited people to po…	Mentions	https://twitter.com/#!/timohra/status/1300075568134787072	defund	35-2020	0	1521	RT	1	0	0	1	2	NA	NA	0	NA	NA	0	0	0	0	1	0	2	0	0	1	0	0	5	0	0	1	0	0	0	0	0	0	1	0	35
1080	alliepiatkowski	drsdefundpolice	2020-08-30	2020	8	30	RT @DrsDefundPolice: "We demand our basic human right to live peacefully with the equitable opportunity to live our best lives, take care o…	Mentions	https://twitter.com/#!/alliepiatkowski/status/1300075655107940352	defund	35-2020	0	1522	RT	1	1	0	0	0	0	2	2	0	2	2	5	5	0	1	0	1	0	0	1	0	0	119	0	0	1	0	0	0	0	0	0	1	0	32
1081	rphillyink	hausmusichero	2020-08-30	2020	8	30	RT @hausmusichero: when is it going to end? #BlackLivesMatter #DefundthePolice #ACAB #JusticeForJacob #JusticeForBreonnaTaylor #kylerittenh…	Mentions	https://twitter.com/#!/rphillyink/status/1300075698602811392	defund	35-2020	0	1523	RT	1	0	0	0	0	NA	NA	0	NA	NA	0	0	0	0	1	0	1	0	0	1	0	0	3	0	0	1	0	0	0	0	0	0	1	0	119
1082	ahsaltman	514jon	2020-08-30	2020	8	30	RT @514jon: Protesters at the #DefundThePolice demonstration in Montreal today tore down the statue of John A. Macdonald, the architect of…	Mentions	https://twitter.com/#!/ahsaltman/status/1300075702696529921	defund	35-2020	0	1524	RT	1	0	1	0	0	NA	NA	0	NA	NA	0	-3	-3	0	1	0	1	0	0	1	0	0	49	0	0	1	0	0	0	0	0	0	1	0	5
1083	kaxzxx	profjeffries	2020-08-30	2020	8	30	RT @ProfJeffries: Comply or die............unless, of course, you’re white, then you can pretty much do whatever the hell you want and poli…	Mentions	https://twitter.com/#!/kaxzxx/status/1300075887552012291	defund	35-2020	0	1525	RT	1	1	1	2	2	2	1	-1	2	1	-1	-6	-6	0	1	0	1	0	0	1	0	0	29	0	0	1	0	0	0	0	0	0	1	0	25
1084	khbc2b75i	congressmanhice	2020-08-30	2020	8	30	RT @CongressmanHice: Incredible law enforcement story in Georgia this week. This is why we #DEFENDThePolice. Who will protect the most vu…	Mentions	https://twitter.com/#!/khbc2b75i/status/1300075903645626369	defund	35-2020	1	1526	RT	1	0	0	0	1	0	2	2	0	2	2	1	1	1	1	4	1	1	1	1	1	278	35	34	1	1	1	4	1	279	1	4	0.25	7.94285714285714	0.12589928057554
1085	impulsivewoman	congressmanhice	2020-08-30	2020	8	30	RT @CongressmanHice: Incredible law enforcement story in Georgia this week. This is why we #DEFENDThePolice. Who will protect the most vu…	Mentions	https://twitter.com/#!/impulsivewoman/status/1300075985044467712	defund	35-2020	1	1527	RT	1	0	0	0	1	0	2	2	0	2	2	1	1	1	1	4	1	1	1	1	1	278	35	34	1	1	1	4	1	279	1	4	0.25	7.94285714285714	0.12589928057554
1086	paradoxthejestr	galvinalmanza	2020-08-30	2020	8	30	RT @GalvinAlmanza: So I was talking with my mom about #DefundThePolice. And she asked me a question: how could what happened to Rayshard Br…	Mentions	https://twitter.com/#!/paradoxthejestr/status/1300075991994429444	defund	35-2020	0	1528	RT	1	0	0	0	0	NA	NA	0	NA	NA	0	0	0	0	1	0	1	0	0	1	0	0	20	0	0	1	0	0	0	0	0	0	2	0	59
1087	chr1sle1ner	jim_jordan	2020-08-30	2020	8	30	RT @Jim_Jordan: What happens to Senator Paul if Democrats #DefundThePolice? What about you and your family? Your church? Your school? Y…	Mentions	https://twitter.com/#!/chr1sle1ner/status/1300076207564894215	defund	35-2020	0	1529	RT	1	0	0	0	2	NA	NA	0	NA	NA	0	0	0	0	1	1	1	0	1	1	0	0	1424	0	0	1	0	0	0	0	0	1	1	0	2
1088	usacdnpoli_1120	paolaqp1231	2020-08-30	2020	8	30	RT @PaolaQP1231: #DefundThePolice! <U+0001F60F>	Mentions	https://twitter.com/#!/usacdnpoli_1120/status/1300076316239245314	defund	35-2020	0	1531	RT	1	0	0	0	0	NA	NA	0	NA	NA	0	0	0	0	1	0	3	0	0	1	0	0	19	0	0	1	0	0	0	0	0	0	2	0	2
1089	lynboyle4	mrahmednurali	2020-08-30	2020	8	30	RT @MrAhmednurAli: I see Canada's indigenous people are still overlooked. None of my heroes committed genocide. If yours did, then you nee…	Mentions	https://twitter.com/#!/lynboyle4/status/1300076408492838918	defund	35-2020	0	1532	RT	1	0	0	0	1	1	0	-1	1	0	-1	2	2	0	1	0	1	0	0	1	0	0	9	0	0	1	0	0	0	0	0	0	1	0	86
1090	manonguggenheim	petermerlincane	2020-08-30	2020	8	30	RT @PeterMerlinCane: The biggest domestic terrorism threat to America comes from the police. If you are in any doubt, read this thread: htt…	Mentions	https://twitter.com/#!/manonguggenheim/status/1300076457582981120	defund	35-2020	0	1533	RT	1	2	1	4	2	3	0	-3	3	0	-3	-3	-3	0	1	0	1	0	0	1	0	0	86	0	0	1	0	0	0	0	0	0	9	0	206
1091	securityblanki	petermerlincane	2020-08-30	2020	8	30	RT @PeterMerlinCane: The biggest domestic terrorism threat to America comes from the police. If you are in any doubt, read this thread: htt…	Mentions	https://twitter.com/#!/securityblanki/status/1300076497835708416	defund	35-2020	0	1534	RT	1	2	1	4	2	3	0	-3	3	0	-3	-3	-3	0	1	0	1	0	0	1	0	0	86	0	0	1	0	0	0	0	0	0	9	0	1
1092	bunderjerry	paolaqp1231	2020-08-30	2020	8	30	RT @PaolaQP1231: #DefundThePolice! <U+0001F60F>	Mentions	https://twitter.com/#!/bunderjerry/status/1300076642799415297	defund	35-2020	0	1535	RT	1	0	0	0	0	NA	NA	0	NA	NA	0	0	0	0	1	0	1	0	0	1	0	0	19	0	0	1	0	0	0	0	0	0	9	0	59
1093	witmercarl	jim_jordan	2020-08-30	2020	8	30	RT @Jim_Jordan: What happens to Senator Paul if Democrats #DefundThePolice? What about you and your family? Your church? Your school? Y…	Mentions	https://twitter.com/#!/witmercarl/status/1300076720205291524	defund	35-2020	0	1538	RT	1	0	0	0	2	NA	NA	0	NA	NA	0	0	0	0	1	0	1	0	0	1	0	0	1424	0	0	1	0	0	0	0	0	0	9	0	4
1094	_lvyepes	jeniiiii_matias	2020-08-30	2020	8	30	RT @jeniiiii_matias: so she bites him and first thing he does is PUNCH HER????? do you know how many nurses get punched and hit everyday???…	Mentions	https://twitter.com/#!/_lvyepes/status/1300076725288734722	defund	35-2020	0	1539	RT	1	2	0	1	0	1	0	-1	1	0	-1	0	0	0	1	0	1	0	0	1	0	0	17	0	0	1	0	0	0	0	0	0	1	0	206
1095	waleedkhogali	notanotherblk	2020-08-30	2020	8	30	RT @notanotherblk: Amazing day TORONTO! We have made history today nationwide! The revolution is alive and strong! Defund, disarm, dismantl…	Mentions	https://twitter.com/#!/waleedkhogali/status/1300076739486416896	defund	35-2020	0	1540	RT	1	1	0	1	1	1	2	1	1	2	1	7	7	0	1	0	1	0	0	1	0	0	96	0	0	1	0	0	0	0	0	0	1	0	206
1096	romanceo1	chicagosprts	2020-08-30	2020	8	30	RT @chicagosprts: So this year 10 #ChicagoPolice officers have been shot. #CPD has shot 10 citizens. Per capita this makes it over 200x mor…	Mentions	https://twitter.com/#!/romanceo1/status/1300076779080749058	defund	35-2020	0	1541	RT	1	2	0	2	0	NA	NA	0	NA	NA	0	0	0	0	1	0	1	0	0	1	0	0	4	0	0	1	0	0	0	0	0	0	1	0	57
1097	ericvolat	lasdhq	2020-08-30	2020	8	30	RT @AnneGrauso: @LACoSheriff @LACountyBOS @LASDHQ I am soooo sooo sorry I voted for #alexvillanueva . He is refusing to work with any other…	Mentions	https://twitter.com/#!/ericvolat/status/1300076856109039616	defund	35-2020	0	1542	RT	1	0	0	0	0	1	0	-1	1	0	-1	-2	-2	0	1	0	4	0	0	1	0	3	53	0	1	1	0	0	0	0	0	0	2	0.0566037735849057	17.6666666666667
1098	ericvolat	lacountybos	2020-08-30	2020	8	30	RT @AnneGrauso: @LACoSheriff @LACountyBOS @LASDHQ I am soooo sooo sorry I voted for #alexvillanueva . He is refusing to work with any other…	Mentions	https://twitter.com/#!/ericvolat/status/1300076856109039616	defund	35-2020	0	1543	RT	1	0	0	0	0	1	0	-1	1	0	-1	-2	-2	0	1	0	4	0	0	1	0	0	1	0	0	1	0	0	0	0	0	0	2	0	66
1099	ericvolat	lacosheriff	2020-08-30	2020	8	30	RT @AnneGrauso: @LACoSheriff @LACountyBOS @LASDHQ I am soooo sooo sorry I voted for #alexvillanueva . He is refusing to work with any other…	Mentions	https://twitter.com/#!/ericvolat/status/1300076856109039616	defund	35-2020	0	1544	RT	1	0	0	0	0	1	0	-1	1	0	-1	-2	-2	0	1	0	4	0	0	1	0	2	28	0	1	1	0	0	0	0	0	0	3	0.0714285714285714	14
1100	ericvolat	annegrauso	2020-08-30	2020	8	30	RT @AnneGrauso: @LACoSheriff @LACountyBOS @LASDHQ I am soooo sooo sorry I voted for #alexvillanueva . He is refusing to work with any other…	Mentions	https://twitter.com/#!/ericvolat/status/1300076856109039616	defund	35-2020	0	1545	RT	1	0	0	0	0	1	0	-1	1	0	-1	-2	-2	0	1	0	4	0	0	1	0	0	1	0	0	1	0	0	0	0	0	0	3	0	116
1101	nparkerminesing	paolaqp1231	2020-08-30	2020	8	30	RT @PaolaQP1231: #DefundThePolice! <U+0001F60F>	Mentions	https://twitter.com/#!/nparkerminesing/status/1300077020433580033	defund	35-2020	0	1548	RT	1	0	0	0	0	NA	NA	0	NA	NA	0	0	0	0	1	0	1	0	0	1	0	0	19	0	0	1	0	0	0	0	0	0	3	0	4
1102	miklessusan	jim_jordan	2020-08-30	2020	8	30	RT @Jim_Jordan: What happens to Senator Paul if Democrats #DefundThePolice? What about you and your family? Your church? Your school? Y…	Mentions	https://twitter.com/#!/miklessusan/status/1300077102587314176	defund	35-2020	0	1549	RT	1	0	0	0	2	NA	NA	0	NA	NA	0	0	0	0	1	0	1	0	0	1	0	0	1424	0	0	1	0	0	0	0	0	0	1	0	3
1103	alourash	fisher_danar	2020-08-30	2020	8	30	RT @Fisher_DanaR: Lots of people (and the media) have been focusing their attention on calls to #DefundThePolice. Here's a new piece by @m…	Mentions	https://twitter.com/#!/alourash/status/1300077114889248770	defund	35-2020	0	1550	RT	1	0	0	0	1	NA	NA	0	NA	NA	0	0	0	0	1	0	1	0	0	1	0	0	2	0	0	1	0	0	0	0	0	0	1	0	804
1104	diokouhai	windyangel14	2020-08-30	2020	8	30	RT @windyangel14: <U+C624><U+B298> <U+CE5C><U+AD6C><U+AC00> <U+C2DC><U+C704><U+C5D0><U+C11C> <U+BCF8><U+AC83><U+314B><U+314B><U+314B><U+314B><U+314B> #DefundThePolice	Mentions	https://twitter.com/#!/diokouhai/status/1300077241905434626	defund	35-2020	0	1551	RT	1	0	0	0	0	NA	NA	0	NA	NA	0	0	0	0	1	0	1	0	0	1	0	0	59	0	0	1	0	0	0	0	0	0	1	0	1
1105	kitten_arms	anuja_v	2020-08-30	2020	8	30	RT @Anuja_V: #BREAKING Militarized officers, either unwilling or not trained to peacefully de-escalate situations, repeatedly taze an unarm…	Mentions	https://twitter.com/#!/kitten_arms/status/1300077252252774402	defund	35-2020	0	1553	RT	1	1	0	0	0	2	1	-1	2	1	-1	2	2	0	1	0	1	0	0	1	0	0	2	0	0	1	0	0	0	0	0	0	2	0	1
1106	madhu85835953	chadwickboseman	2020-08-30	2020	8	30	RT @chadwickboseman: Read our letter and full list of demands at #Hollywood4BlackLives #DefundThePolice	Mentions	https://twitter.com/#!/madhu85835953/status/1300077259567648770	defund	35-2020	0	1554	RT	1	0	0	0	0	NA	NA	0	NA	NA	0	-1	-1	0	1	0	1	0	0	1	0	0	206	0	0	1	0	0	0	0	0	0	2	0	372
1107	hdixo	chadwickboseman	2020-08-30	2020	8	30	RT @chadwickboseman: Read our letter and full list of demands at #Hollywood4BlackLives #DefundThePolice	Mentions	https://twitter.com/#!/hdixo/status/1300077495190843397	defund	35-2020	0	1557	RT	1	0	0	0	0	NA	NA	0	NA	NA	0	-1	-1	0	1	0	1	0	0	1	0	0	206	0	0	1	0	0	0	0	0	0	1	0	206
1108	gregkel21415820	paolaqp1231	2020-08-30	2020	8	30	RT @PaolaQP1231: #DefundThePolice! <U+0001F60F>	Mentions	https://twitter.com/#!/gregkel21415820/status/1300077510697381890	defund	35-2020	0	1558	RT	1	0	0	0	0	NA	NA	0	NA	NA	0	0	0	0	1	0	1	0	0	1	0	0	19	0	0	1	0	0	0	0	0	0	1	0	29
1109	truthvoicer	jim_jordan	2020-08-30	2020	8	30	RT @Jim_Jordan: What happens to Senator Paul if Democrats #DefundThePolice? What about you and your family? Your church? Your school? Y…	Mentions	https://twitter.com/#!/truthvoicer/status/1300077780626010113	defund	35-2020	0	1561	RT	1	0	0	0	2	NA	NA	0	NA	NA	0	0	0	0	1	0	1	0	0	1	0	0	1424	0	0	1	0	0	0	0	0	0	1	0	206
1110	dustinabs	paolaqp1231	2020-08-30	2020	8	30	RT @PaolaQP1231: #DefundThePolice! <U+0001F60F>	Mentions	https://twitter.com/#!/dustinabs/status/1300077845096538112	defund	35-2020	0	1562	RT	1	0	0	0	0	NA	NA	0	NA	NA	0	0	0	0	1	0	1	0	0	1	0	0	19	0	0	1	0	0	0	0	0	0	1	0	206
1111	luckystiff4	paolaqp1231	2020-08-30	2020	8	30	RT @PaolaQP1231: #DefundThePolice! <U+0001F60F>	Mentions	https://twitter.com/#!/luckystiff4/status/1300077855934574593	defund	35-2020	0	1564	RT	1	0	0	0	0	NA	NA	0	NA	NA	0	0	0	0	1	0	1	0	0	1	0	0	19	0	0	1	0	0	0	0	0	0	2	0	1424
1112	marius_raabe	seipenbusch	2020-08-30	2020	8	30	RT @Seipenbusch: Mit #DefundThePolice ist der letztjährige Hoffnungsschimmer auf zivile Waffenbeschränkungen in den #USA auf lange Zeit zer…	Mentions	https://twitter.com/#!/marius_raabe/status/1300078033123061760	defund	35-2020	0	1565	RT	1	0	0	0	0	NA	NA	0	NA	NA	0	0	0	0	1	0	1	0	0	1	0	0	2	0	0	1	0	0	0	0	0	0	2	0	4
1113	sam_fisher2017	chadwickboseman	2020-08-30	2020	8	30	RT @chadwickboseman: Read our letter and full list of demands at #Hollywood4BlackLives #DefundThePolice	Mentions	https://twitter.com/#!/sam_fisher2017/status/1300078059958218755	defund	35-2020	0	1566	RT	1	0	0	0	0	NA	NA	0	NA	NA	0	-1	-1	0	1	0	1	0	0	1	0	0	206	0	0	1	0	0	0	0	0	0	1	0	66
1114	rickgtz22	chadwickboseman	2020-08-30	2020	8	30	RT @chadwickboseman: Read our letter and full list of demands at #Hollywood4BlackLives #DefundThePolice	Mentions	https://twitter.com/#!/rickgtz22/status/1300078258407473152	defund	35-2020	0	1567	RT	1	0	0	0	0	NA	NA	0	NA	NA	0	-1	-1	0	1	0	1	0	0	1	0	0	206	0	0	1	0	0	0	0	0	0	1	0	116
1115	jeannie_hartley	chadwickboseman	2020-08-30	2020	8	30	RT @chadwickboseman: Read our letter and full list of demands at #Hollywood4BlackLives #DefundThePolice	Mentions	https://twitter.com/#!/jeannie_hartley/status/1300078443762036742	defund	35-2020	0	1571	RT	1	0	0	0	0	NA	NA	0	NA	NA	0	-1	-1	0	1	0	1	0	0	1	0	0	206	0	0	1	0	0	0	0	0	0	1	0	73
1116	teatimethesnake	514jon	2020-08-30	2020	8	30	RT @514jon: Protesters at the #DefundThePolice demonstration in Montreal today tore down the statue of John A. Macdonald, the architect of…	Mentions	https://twitter.com/#!/teatimethesnake/status/1300078578529259526	defund	35-2020	0	1573	RT	1	0	1	0	0	NA	NA	0	NA	NA	0	-3	-3	0	1	0	1	0	0	1	0	0	49	0	0	1	0	0	0	0	0	0	1	0	1
1117	johnnyk20001	austin_police	2020-08-30	2020	8	30	RT @avahmom: If, when @MayorAdler looses his full time @Austin_Police detail as a result of #DefundThePolice, will he hire private security…	Mentions	https://twitter.com/#!/johnnyk20001/status/1300078604852891648	defund	35-2020	0	1574	RT	1	0	0	0	1	NA	NA	0	NA	NA	0	-3	-3	0	1	0	3	0	0	1	0	0	3	0	0	1	0	0	0	0	0	0	1	0	206
1118	johnnyk20001	mayoradler	2020-08-30	2020	8	30	RT @avahmom: If, when @MayorAdler looses his full time @Austin_Police detail as a result of #DefundThePolice, will he hire private security…	Mentions	https://twitter.com/#!/johnnyk20001/status/1300078604852891648	defund	35-2020	0	1575	RT	1	0	0	0	1	NA	NA	0	NA	NA	0	-3	-3	0	1	0	3	0	0	1	0	2	8	0	1	1	0	0	0	0	0	0	2	0.25	4
1119	johnnyk20001	avahmom	2020-08-30	2020	8	30	RT @avahmom: If, when @MayorAdler looses his full time @Austin_Police detail as a result of #DefundThePolice, will he hire private security…	Mentions	https://twitter.com/#!/johnnyk20001/status/1300078604852891648	defund	35-2020	0	1576	RT	1	0	0	0	1	NA	NA	0	NA	NA	0	-3	-3	0	1	0	3	0	0	1	0	0	3	0	0	1	0	0	0	0	0	0	2	0	206
1120	marinas47	darrylstephens	2020-08-30	2020	8	30	RT @darrylstephens: #DefundThePolice	Mentions	https://twitter.com/#!/marinas47/status/1300078701565161473	defund	35-2020	0	1577	RT	1	0	0	0	0	NA	NA	0	NA	NA	0	0	0	0	1	0	1	0	0	1	0	0	106	0	0	1	0	0	0	0	0	0	5	0	206
1121	pieroventura5	bmartinovski	2020-08-30	2020	8	30	RT @BMartinovski: "Sweden's police confiscated journalistic video material. Collaborated with Muslim Brotherhood imam. Incited people to po…	Mentions	https://twitter.com/#!/pieroventura5/status/1300078720494047232	defund	35-2020	0	1579	RT	1	0	0	1	2	NA	NA	0	NA	NA	0	0	0	0	1	0	1	0	0	1	0	0	5	0	0	1	0	0	0	0	0	0	5	0	5
1122	abaquan	notanotherblk	2020-08-30	2020	8	30	RT @notanotherblk: Amazing day TORONTO! We have made history today nationwide! The revolution is alive and strong! Defund, disarm, dismantl…	Mentions	https://twitter.com/#!/abaquan/status/1300078883929284609	defund	35-2020	0	1581	RT	1	1	0	1	1	1	2	1	1	2	1	7	7	0	1	0	1	0	0	1	0	0	96	0	0	1	0	0	0	0	0	0	1	0	25
1123	afeins1	lindsbinds621	2020-08-30	2020	8	30	RT @Lindsbinds621: Do you know who gets less funding every year, continues to do their job, and also doesn’t kill anyone? Teachers. #Defu…	Mentions	https://twitter.com/#!/afeins1/status/1300079258438701056	defund	35-2020	0	1588	RT	1	0	0	1	0	1	0	-1	1	0	-1	-3	-3	0	1	0	1	0	0	1	0	0	2	0	0	1	0	0	0	0	0	0	1	0	206
1124	kryptoniancape	514jon	2020-08-30	2020	8	30	RT @514jon: Protesters at the #DefundThePolice demonstration in Montreal today tore down the statue of John A. Macdonald, the architect of…	Mentions	https://twitter.com/#!/kryptoniancape/status/1300079417981579267	defund	35-2020	0	1590	RT	1	0	1	0	0	NA	NA	0	NA	NA	0	-3	-3	0	1	0	1	0	0	1	0	0	49	0	0	1	0	0	0	0	0	0	1	0	1
[truncated: 49,698 more rows]
[truncated: 12 more columns]
